# Supplementary material for: Intestine-derived α-synuclein initiates and aggravates pathogenesis of Parkinson’s disease in Drosophila
Source: Transl Neurodegener. 2022 Oct 17;11:44. doi: 10.1186/s40035-022-00318-w (PMC9575256; doi:10.1186/s40035-022-00318-w)
Supplement: Supplementary file 3 — Additional file 3. Table S3: The list of genes with significant changes in RNA-seq analysis. [file 40035_2022_318_MOESM3_ESM.xlsm]

## Sheet: heatmap group
gene_id	WT	E7	W20	E20	gene_name	gene_chr	gene_start	gene_end	gene_strand	gene_length	gene_biotype	gene_description	tf_family
FBgn0263562	365.208	272.57	450.755	221.334	mir-4948	3R	31051098	31051203	-	106	pre_miRNA	-	-
FBgn0259229	4.2899	4.15057	5.54839	7.9331	CG42329	2L	1219293	1229802	+	2477	protein_coding	-	-
FBgn0030615	5.25346	4.12675	11.6406	33.2717	Cyp4s3	X	15113302	15116542	-	2288	protein_coding	-	p450
FBgn0034717	76.2338	50.3169	81.2301	54.532	CG5819	2R	22293400	22296955	+	3378	protein_coding	-	-
FBgn0038975	2.64804	1.78889	4.6487	2.77141	Nrx-1	3R	22468512	22486969	+	10699	protein_coding	-	Laminin_G_2
FBgn0265961	0.966317	0.676872	0.463266	2.30879	CR44748	2R	21663160	21663925	+	702	lincRNA	-	-
FBgn0027929	0.291231	0.35481	0.238684	0.969102	NimB1	2L	13963507	13965088	+	1289	protein_coding	-	-
FBgn0036713	3.67194	5.41939	3.91868	6.66176	Mip	3L	17344947	17349666	-	1396	protein_coding	-	-
FBgn0028396	1.28101	0.993082	0.932743	14.7574	TotA	3R	20871036	20871700	+	579	protein_coding	-	-
FBgn0039543	15.9012	16.097	16.0811	29.0356	CG12428	3R	27703379	27706751	-	2802	protein_coding	-	-
FBgn0004885	0.574997	0.47394	0.895823	2.24612	tok	3R	24719697	24749125	+	5411	protein_coding	-	Astacin
FBgn0051793	8.03526	7.26638	7.15249	11.5147	CG31793	2L	19003367	19008234	+	4550	protein_coding	-	ABC_tran
FBgn0025837	32.1946	17.7409	47.856	26.2536	CG17636	X	124370	126714	-	2036	protein_coding	-	-
FBgn0004583	4.4385	6.50291	3.852	6.34212	ex	2L	431227	448701	+	6672	protein_coding	-	Band_41
FBgn0250836	1013.83	1422.78	1107.97	3346.28	CG8628	3L	7130874	7131505	+	436	protein_coding	-	-
FBgn0038858	26.3749	23.4474	27.892	46.8294	CG5793	3R	21127573	21129601	+	1633	protein_coding	-	FAA_hydrolase
FBgn0053301	45.4078	47.688	55.346	30.9407	CG33301	2L	10049580	10051201	+	1563	protein_coding	-	-
FBgn0052677	0.144711	0.103013	0.201419	0.459874	X11Lbeta	X	10627737	10710947	+	10158	protein_coding	-	PID
FBgn0032036	18.0236	15.8531	22.8409	14.4888	CG13384	2L	8384455	8388804	+	2881	protein_coding	-	Aa_trans
FBgn0040104	4.2007	0.829328	2.69909	0.91577	lectin-24A	2L	3716800	3717773	-	974	protein_coding	-	Lectin_C
FBgn0032161	10.4416	14.4205	9.75341	18.5993	CG4594	2L	9920160	9921459	+	1103	protein_coding	-	ECH
FBgn0039131	12.5799	7.26321	6.45531	11.7342	CG12268	3R	23943628	23948424	-	1923	protein_coding	-	NAD_binding_4
FBgn0032414	0.0933645	0.143481	0.079014	0.330115	CG17211	2L	12114360	12129896	+	5159	protein_coding	-	-
FBgn0039452	125.822	79.9904	251.993	1021.71	CG14245	3R	26728727	26729341	+	615	protein_coding	-	-
FBgn0031389	0.612391	0.802929	1.17783	2.33925	CG4259	2L	2127309	2129237	-	1867	protein_coding	-	Trypsin
FBgn0040759	9.75563	8.52295	26.694	91.6843	CG13177	2R	12163675	12164896	+	1099	protein_coding	-	-
FBgn0053510	3.72557	3.25663	3.55777	7.74024	CG33510	2L	21082643	21084326	-	1566	protein_coding	-	-
FBgn0034711	324.307	379.775	445.826	273.939	CG3290	2R	22206005	22207987	-	1762	protein_coding	-	-
FBgn0039851	0.364225	0.29112	0.335418	0.0878582	mey	3R	31499235	31506992	+	3385	protein_coding	-	PAN_1
FBgn0034468	32.0109	9.05058	4.92892	34.7215	Obp56a	2R	19697723	19698508	+	547	protein_coding	-	-
FBgn0034999	23.3569	15.5317	21.1507	34.4118	CG3394	2R	24294097	24298111	+	2482	protein_coding	-	AMP-binding
FBgn0001258	43.1032	73.1194	56.8465	91.8536	ImpL3	3L	6259105	6262694	-	1942	protein_coding	-	-
FBgn0035978	65.5494	59.7909	63.5222	94.5941	UGP	3L	9350867	9358935	-	3013	protein_coding	-	-
FBgn0262108	8.11881	12.057	4.93742	9.49717	CR42861	X	13744928	13745476	+	549	lincRNA	-	-
FBgn0037899	251.013	265.435	250.107	157.609	RpL24-like	3R	11430740	11431582	-	773	protein_coding	-	-
FBgn0261674	17.1845	23.2443	14.7066	21.6297	CG42709	3L	12790192	12796084	+	2403	protein_coding	-	-
FBgn0039670	17.0788	27.6863	26.6253	77.0491	CG7567	3R	29587237	29588104	-	770	protein_coding	-	-
FBgn0011581	4.74986	0.860313	2.07876	0.477457	Ms	3R	24341551	24343825	+	1178	protein_coding	-	-
FBgn0028516	30.259	28.5741	45.6003	55.474	ZnT35C	2L	15228728	15247714	-	2143	protein_coding	-	-
FBgn0038376	31.659	30.0034	32.5482	36.932	Hmt-1	3R	15853868	15857470	-	2986	protein_coding	-	ABC_membrane
FBgn0260768	0.651582	8.80305	0.777961	1.11924	CG42566	2R	22661934	22663241	+	873	protein_coding	-	-
FBgn0085415	13.6209	17.4504	10.712	17.8665	CG34386	2R	18062415	18093628	+	2180	protein_coding	-	-
FBgn0034647	38.6392	45.2946	58.2722	233.239	pirk	2R	21660967	21662995	-	1846	protein_coding	-	-
FBgn0030251	9.81826	5.41751	6.02774	11.2102	CG2145	X	10927399	10929712	+	2045	protein_coding	-	-
FBgn0266369	4.70821	4.47537	6.15894	9.22045	Mtp	2L	20919094	20922876	-	2930	protein_coding	-	Vitellogenin_N
FBgn0262721	1.54868	1.88236	1.80065	4.19302	CG43165	2L	3694431	3695020	-	532	protein_coding	-	-
FBgn0029839	6.83396	4.98264	4.99316	6.89203	CG4660	X	6078708	6081372	-	1275	protein_coding	-	-
FBgn0054003	0.89121	0.604108	1.26905	4.71634	NimB3	2L	13967464	13967985	-	466	protein_coding	-	-
FBgn0085453	16.8768	19.6876	20.4997	31.6983	CG34424	2R	23359215	23360266	+	915	protein_coding	-	-
FBgn0052212	7.5685	5.48842	7.5177	1.50553	CG32212	3L	19487560	19488348	+	730	protein_coding	-	-
FBgn0031538	2.75497	3.4458	4.57976	8.92597	CG3246	2L	3460322	3461952	-	1511	protein_coding	-	-
FBgn0034761	8.88891	14.9812	4.42028	11.3448	CG4250	2R	22663692	22664474	+	655	protein_coding	-	-
FBgn0023507	129.948	102.582	179.34	282.611	CG3835	X	2141489	2144937	+	2209	protein_coding	-	FAD_binding_4
FBgn0051446	112.299	95.647	110.642	74.9885	CG31446	3R	15693086	15694194	+	884	protein_coding	-	-
FBgn0040321	6.77075	4.12298	5.31638	8.77647	GNBP3	3L	8955021	8956551	+	1531	protein_coding	-	-
FBgn0039476	0.0658909	0.126018	0.391859	2.39358	CG6271	3R	27024968	27026109	-	1072	protein_coding	-	Lipase
FBgn0050090	11.9056	16.796	17.1172	24.4583	CG30090	2R	15689826	15691014	+	999	protein_coding	-	Trypsin
FBgn0032482	26.4217	41.5259	30.2897	43.3594	Pect	2L	13203762	13210828	+	2210	protein_coding	-	CTP_transf_2
FBgn0063491	89.7595	87.3923	100.763	213.932	GstE9	2R	18409048	18409835	+	788	protein_coding	-	GST_C
FBgn0039473	0.620104	2.18203	1.80264	6.09433	CG17191	3R	27018608	27019751	-	1090	protein_coding	-	Lipase
FBgn0040735	21.1396	5.76682	8.10888	10.1092	CG16836	2R	18388995	18389443	+	383	protein_coding	-	-
FBgn0039671	0.600816	4.99531	1.17983	0.984406	CG11470	3R	29588993	29589762	-	770	protein_coding	-	-
FBgn0063492	30.8099	30.125	36.9378	68.864	GstE8	2R	18407834	18408955	+	1122	protein_coding	-	GST_C
FBgn0000099	0.342065	0.425583	0.592834	1.70629	ap	2R	5706202	5727525	-	4320	protein_coding	-	Homeobox
FBgn0028482	1.312	1.66632	0.48752	0.987126	CG16857	2L	4324554	4331830	+	2730	protein_coding	-	I-set
FBgn0053965	18.2981	12.839	18.4665	7.56846	CG33965	3L	1232882	1234015	+	1026	protein_coding	-	-
FBgn0035697	5.22049	20.2073	5.26494	2.89414	CG10163	3L	6257423	6258760	-	1220	protein_coding	-	Lipase
FBgn0016920	0.915631	0.776504	1.07624	2.16647	nompC	2L	5346237	5365760	+	7579	protein_coding	-	Ion_trans
FBgn0053469	6.09335	6.74305	5.73035	9.79845	CG33469	2R	14605652	14606302	-	651	protein_coding	-	-
FBgn0039656	0.652994	0.553441	0.278249	0.727802	CG11951	3R	29235322	29238704	-	2707	protein_coding	-	-
FBgn0031654	594.289	1025.48	407.448	1409.84	Jon25Bii	2L	4952243	4953136	-	894	protein_coding	-	Trypsin
FBgn0052023	114.868	110.217	184.393	225.696	CG32023	3L	8803602	8804182	-	525	protein_coding	-	-
FBgn0027515	10.8826	10.7044	12.6326	8.30067	CG7115	2L	7821151	7825350	+	2804	protein_coding	-	PP2C
FBgn0038256	10.5673	11.8028	9.87632	13.0274	CG7530	3R	14724760	14731509	-	2646	protein_coding	-	-
FBgn0027780	4.04323	3.39106	4.06449	2.59327	U26	2L	8445861	8449576	-	3433	protein_coding	-	AMP-binding
FBgn0029155	47.8792	44.3002	58.4296	156.634	Men-b	3R	27151662	27157603	+	3381	protein_coding	-	Malic_M
FBgn0002563	0.0805252	0.111947	0.0224195	1.59243	Lsp1beta	2L	898500	901316	+	2749	protein_coding	-	-
FBgn0030932	60.6687	62.5921	61.1477	36.9341	Ggt-1	X	18505883	18512521	-	2396	protein_coding	-	-
FBgn0032166	16.6919	19.145	14.8068	17.4635	CG4619	2L	9938863	9943058	+	4136	protein_coding	-	ABC2_membrane
FBgn0030261	1.64537	1.65254	1.5983	4.16553	CG15203	X	11066552	11068379	+	900	protein_coding	-	-
FBgn0028853	45.024	9.18956	63.8019	21.446	CG15263	2L	15285000	15286047	+	1048	protein_coding	-	-
FBgn0259984	4.96255	6.19584	4.50714	7.18766	kuz	2L	13550139	13639411	+	7100	protein_coding	-	-
FBgn0034736	24.5831	26.3519	25.1459	36.6986	CG6018	2R	22550094	22552113	+	1955	protein_coding	-	COesterase
FBgn0039226	12.5804	12.0953	6.43307	12.6901	Ude	3R	24797460	24799668	-	1608	protein_coding	-	-
FBgn0052843	13.856	12.862	15.8908	22.668	Dh31-R	2R	13267798	13295927	-	3284	protein_coding	-	7tm_2
FBgn0015336	22.4293	13.1954	26.6653	16.0796	CG15865	X	16660898	16664455	-	3429	protein_coding	-	-
FBgn0263738	3.81798	3.09728	4.46963	1.92751	Ada2a	3R	18252843	18255487	-	2445	protein_coding	-	SWIRM
FBgn0032167	105.128	127.62	93.5078	116.37	CG5853	2L	9940773	9947648	-	2623	protein_coding	-	ABC2_membrane
FBgn0053508	0.858321	0.55866	4.32406	1.07707	ppk13	2L	21086790	21088751	-	1514	protein_coding	-	-
FBgn0020762	8.17153	10.1196	7.3397	12.6598	Atet	2L	4333913	4345776	+	5244	protein_coding	-	ABC2_membrane
FBgn0263106	57.8104	26.722	44.5787	14.8504	DnaJ-1	3L	5750029	5752189	-	2161	protein_coding	-	DnaJ_C
FBgn0023511	10.2418	8.23854	11.4998	7.68882	Edem1	X	1903704	1908827	-	4752	protein_coding	-	-
FBgn0052580	0.0217797	0.00825909	0.0782202	0.0200293	Muc14A	X	16009114	16061722	+	48733	protein_coding	-	-
FBgn0039312	257.962	219.269	216.867	401.064	CG10514	3R	25278427	25279846	-	1358	protein_coding	-	-
FBgn0036449	30.1167	45.2857	37.8856	66.3767	bmm	3L	14776496	14786412	-	2437	protein_coding	-	-
FBgn0036024	530.711	846.834	554.925	2733.69	CG18180	3L	9641013	9641913	+	901	protein_coding	-	Trypsin
FBgn0265137	71.1155	61.7992	79.8028	140.669	Spn42Da	2R	6875906	6878927	-	2665	protein_coding	-	Serpin
FBgn0038007	3.29417	0.797024	0.694229	0.979154	Cyp313a3	3R	12237138	12239266	-	1777	protein_coding	-	p450
FBgn0034087	19.471	20.6192	17.8558	19.8308	clu	2R	16186584	16194277	+	6162	protein_coding	-	-
FBgn0014417	5.17034	14.585	5.08351	7.46543	CG13397	2L	8408888	8411868	-	2902	protein_coding	-	-
FBgn0053468	3.13595	5.16594	2.404	16.6313	CG33468	2R	14606307	14606980	-	607	protein_coding	-	-
FBgn0032400	2013.92	1465.31	1748.57	977.212	CG6770	2L	12045343	12046118	-	776	protein_coding	-	-
FBgn0051694	32.949	35.1624	33.351	41.1949	CG31694	2L	2868627	2874489	-	2639	protein_coding	-	-
FBgn0032809	57.4301	35.102	51.0111	21.6686	CG13078	2L	19563930	19565158	+	910	protein_coding	-	Cytochrom_B561
FBgn0035076	1.50508	0.610847	0.915052	2.71946	Ance-5	2R	24888628	24891023	-	2116	protein_coding	-	Peptidase_M2
FBgn0030529	104.428	122.538	104.496	145.489	Clic	X	13812971	13822307	-	1839	protein_coding	-	-
FBgn0010043	4.14336	3.6004	3.32421	10.2227	GstD7	3R	12378500	12379255	+	756	protein_coding	-	GST_N
FBgn0261575	421.995	455.9	437.934	1401.94	tobi	3R	25344761	25346921	-	2104	protein_coding	-	Glyco_hydro_31
FBgn0086779	9.88974	11.8483	9.93341	11.862	step	2L	21740041	21757466	-	4776	protein_coding	-	Sec7
FBgn0035355	134.871	137.127	133.271	232.311	CG16985	3L	2599297	2600242	+	641	protein_coding	-	4HBT
FBgn0039915	3.32796	0.610534	0.647302	1.21201	CG1732	4	629691	635350	+	2895	protein_coding	-	SNF
FBgn0037782	316.78	315.899	270.921	153.559	Npc2d	3R	10055356	10056083	-	661	protein_coding	-	-
FBgn0034390	80.7839	75.5795	98.7967	163.678	CG15093	2R	18775669	18776978	-	1310	protein_coding	-	NAD_binding_2
FBgn0035726	45.5015	54.1946	44.3384	54.7398	CG9953	3L	6969658	6971666	+	1814	protein_coding	-	Peptidase_S28
FBgn0010357	5105.4	7499.62	3076.64	6968.64	betaTry	2R	11346325	11347395	+	1071	protein_coding	-	Trypsin
FBgn0037574	9.08785	6.5404	11.5904	6.2841	Coq2	3R	8314784	8316543	-	1643	protein_coding	-	UbiA
FBgn0037721	13.9364	10.3845	7.03224	11.806	CG9427	3R	9625157	9626930	-	961	protein_coding	-	-
FBgn0025373	56.1996	59.3608	51.7048	59.8699	Fpps	2R	11305511	11307528	-	1465	protein_coding	-	-
FBgn0031741	107.268	119.918	79.272	127.705	CG11034	2L	5805395	5809063	+	2550	protein_coding	-	-
FBgn0034470	165.096	53.7003	71.0202	96.2293	Obp56d	2R	19702924	19703915	-	922	protein_coding	-	-
FBgn0038740	128.679	142.07	116.408	147.149	CG4562	3R	19865417	19875678	-	6617	protein_coding	-	ABC_membrane
FBgn0085354	14.3101	13.5537	12.0091	15.8886	CG34325	X	16714449	16721411	-	1252	protein_coding	-	LIM
FBgn0032219	0.288164	0.467354	0.432055	1.29784	CG4995	2L	10322476	10324990	+	1507	protein_coding	-	Mito_carr
FBgn0001218	355.346	283.024	408.19	297.019	Hsc70-3	X	11801696	11807117	-	3589	protein_coding	-	HSP70
FBgn0033928	11.3876	13.0902	10.6524	27.7604	Arc2	2R	14361924	14362825	+	902	protein_coding	-	-
FBgn0033753	8.61558	4.74579	3.692	5.72649	Cyp301a1	2R	12566185	12569061	+	1940	protein_coding	-	p450
FBgn0035977	4.29854	4.38717	5.3341	12.3191	PGRP-LF	3L	9349609	9351489	+	1355	protein_coding	-	-
FBgn0033447	0.206222	1.12911	0.339077	0.509625	dila	2R	9823082	9827206	-	3632	protein_coding	-	-
FBgn0001285	165.998	183.824	227.332	318.068	Jon44E	2R	8691448	8692844	+	1397	protein_coding	-	Trypsin
FBgn0032077	10.2672	11.5945	12.506	7.91104	CG9515	2L	8941945	8943257	-	1029	protein_coding	-	Maf
FBgn0262536	275.214	127.197	209.103	232.491	CG43090	X	6199216	6199891	-	624	protein_coding	-	-
FBgn0262148	0.949304	0.919713	1.29479	2.83886	CR42874	2L	1989450	1990894	+	1374	lincRNA	-	-
FBgn0033696	0.812248	0.520789	0.373237	1.18477	Cyp6g2	2R	12188338	12190377	-	1989	protein_coding	-	p450
FBgn0033222	53.7001	60.0437	62.8902	84.4647	CG12824	2R	7790368	7791170	+	692	protein_coding	-	-
FBgn0036500	15.8798	15.7218	16.0323	10.9383	CG7275	3L	15498959	15500561	+	1495	protein_coding	-	-
FBgn0029689	8.30769	10.6471	11.3905	14.8773	CG6428	X	3965435	3968655	-	2699	protein_coding	-	-
FBgn0003961	161.881	224.731	348.658	700.429	Uro	2L	7780085	7781415	+	1262	protein_coding	-	-
FBgn0015399	0.442943	0.71266	0.682023	0.143629	kek1	2L	12817000	12822787	-	5788	protein_coding	-	I-set
FBgn0050154	17.3712	12.1361	21.1689	8.21932	CG30154	2R	20533359	20533934	+	507	protein_coding	-	-
FBgn0037592	22.2048	21.7989	25.937	36.1413	CG11737	3R	8517868	8521378	+	2324	protein_coding	-	-
FBgn0031142	0.535811	2.37034	0.449932	0.381984	r-cup	X	21023390	21025888	-	2140	protein_coding	-	-
FBgn0036986	0.397019	0.153072	0.604582	0.029817	CG5282	3L	20424424	20426071	-	1543	protein_coding	-	-
FBgn0033826	241.762	236.273	284.698	694.709	CG4734	2R	13297202	13298467	-	1011	protein_coding	-	-
FBgn0031747	0.503374	0.112498	0.718725	0.0990071	CG9021	2L	5903178	5904689	-	1382	protein_coding	-	-
FBgn0026718	34.4058	45.2881	31.5522	87.13	fu12	2L	8449691	8463994	-	2151	protein_coding	-	Acyltransferase
FBgn0262699	11.8574	10.869	12.5152	8.6712	rap	X	4667290	4679537	-	2789	protein_coding	-	WD40
FBgn0036767	404.914	469.599	467.792	1300.33	CG16775	3L	17885948	17886645	-	698	protein_coding	-	-
FBgn0031713	31.9056	32.1586	30.2175	35.223	CG7277	2L	5530620	5532223	-	1604	protein_coding	-	FAD_binding_3
FBgn0011592	7.25887	7.06639	6.77946	10.7383	fra	2R	12529053	12564184	+	6320	protein_coding	-	I-set
FBgn0031561	624.905	524.605	873.654	1171.47	CG16712	2L	3696218	3696658	-	381	protein_coding	-	-
FBgn0028476	15.6294	30.4627	22.1201	35.8302	CG15817	3R	29229161	29235302	+	5004	protein_coding	-	UCH
FBgn0262534	0	0.0138896	0.0191928	0.916415	CG43088	X	14702358	14703654	+	1185	protein_coding	-	-
FBgn0052669	62.0446	51.0073	68.7897	42.4208	CG32669	X	10842697	10845081	-	2385	protein_coding	-	-
FBgn0039323	4.54392	3.60501	6.63501	14.9109	CG10559	3R	25314494	25316116	-	1435	protein_coding	-	-
FBgn0038730	7.79788	8.89101	6.63651	18.6362	CG6300	3R	19771382	19773225	-	1724	protein_coding	-	AMP-binding
FBgn0031522	31.6799	27.6312	29.3218	44.5235	CG3285	2L	3330928	3332876	+	1631	protein_coding	-	Sugar_tr
FBgn0052185	0	0	0	1.06888	edin	3L	17494880	17495300	+	421	protein_coding	-	-
FBgn0033216	55.0833	51.7018	42.7992	17.3989	CG1946	2R	7714923	7716781	+	1189	protein_coding	-	-
FBgn0038878	57.4169	46.8629	38.0143	57.5587	CG3301	3R	21274243	21276249	-	1293	protein_coding	-	adh_short
FBgn0032914	2.25526	1.04589	0.651	1.94742	CG14397	2L	21091227	21094864	+	533	protein_coding	-	-
FBgn0037724	101.168	289.205	175.63	161.44	Fst	3R	9644978	9646154	-	1177	protein_coding	-	-
FBgn0031249	1714.47	1816.86	1908.61	856.012	CG11911	2L	320279	321248	-	970	protein_coding	-	Trypsin
FBgn0033294	110.62	95.5026	239.447	1198.25	Mal-A4	2R	8458815	8460884	+	1786	protein_coding	-	-
FBgn0085227	104.561	132.068	135.8	292.929	CG34198	2R	19682446	19682977	-	532	protein_coding	-	-
FBgn0000079	893.756	812.154	1324.11	3131.99	Amy-p	2R	17118636	17120303	-	1668	protein_coding	-	-
FBgn0034335	67.2874	54.503	94.9923	47.5546	GstE1	2R	18398393	18399223	+	831	protein_coding	-	GST_C
FBgn0012034	93.9177	73.1544	110.835	149.686	AcCoAS	3L	21270722	21280243	-	3605	protein_coding	-	AMP-binding
FBgn0261681	1.48699	1.70187	2.17685	6.40328	CG42728	3L	15527620	15528196	-	577	protein_coding	-	CBM_14
FBgn0050031	217.863	131.612	302.377	152.428	CG30031	2R	11350811	11351621	+	811	protein_coding	-	Trypsin
FBgn0062928	45.2322	27.8587	45.7803	10.1666	pncr009:3L	3L	19486746	19488439	-	1012	pseudogene	-	-
FBgn0267026	1.68736	0.8014	2.31491	0.406047	CR45470	2R	13410269	13410591	-	323	pseudogene	-	-
FBgn0035865	4.8083	1.12569	0.779326	1.17241	CG7201	3L	8290286	8295327	-	1662	protein_coding	-	-
FBgn0036362	31.2783	35.1879	138.213	23.0051	CG10725	3L	13437954	13439009	+	876	protein_coding	-	CBM_14
FBgn0033327	52.8043	40.1522	145.255	276.342	PGRP-SC1b	2R	8713446	8715094	+	1649	protein_coding	-	-
FBgn0037818	41.5861	30.8621	47.744	60.9823	CG6465	3R	10675560	10677251	-	1377	protein_coding	-	Peptidase_M20
FBgn0034276	0.307351	0.31231	0.241253	0.961924	Sardh	2R	17753555	17756422	-	2750	protein_coding	-	DAO
FBgn0033809	12.616	8.84363	11.3264	6.03473	CG4630	2R	13215659	13219247	-	2178	protein_coding	-	Sugar_tr
FBgn0031702	14.4813	10.0351	15.4762	32.6016	fusl	2L	5330470	5338073	-	3231	protein_coding	-	-
FBgn0039666	0	0.0395652	0	1.27727	Diedel	3R	29493852	29494267	+	416	protein_coding	-	-
FBgn0038455	19.1416	24.0203	24.1069	34.4909	CG14907	3R	16651217	16652319	-	1103	protein_coding	-	-
FBgn0027376	1.68295	2.10555	1.57914	4.4713	rha	3R	25340252	25344838	+	4288	protein_coding	-	-
FBgn0052791	0.239945	0.243207	0.383808	0.13532	CG32791	X	3507245	3571649	-	8983	protein_coding	-	I-set
FBgn0034098	0.327293	2.88212	1.75463	0.52819	krimp	2R	16238103	16240722	-	2549	protein_coding	-	-
FBgn0003257	16.8278	27.4039	13.0337	8.33146	r-l	3R	21070557	21073319	-	2039	protein_coding	-	Pribosyltran
FBgn0029118	41.3428	40.9165	40.1629	48.1994	Sucb	3L	5561701	5563691	-	1600	protein_coding	-	-
FBgn0038924	204.14	188.418	195.963	268.162	CG6028	3R	22024259	22025506	-	1091	protein_coding	-	FAA_hydrolase
FBgn0030985	10.0143	11.7522	12.37	19.4186	Obp18a	X	19135081	19135868	-	734	protein_coding	-	-
FBgn0040001	7.79302	2.86936	1.64012	3.88711	CG17374	3L	25752859	25762779	-	7395	protein_coding	-	ketoacyl-synt
FBgn0061469	7.86789	7.14809	9.07284	5.89311	Ube3a	3L	11206422	11210583	-	3674	protein_coding	-	HECT
FBgn0001301	6.18522	5.16705	6.19369	3.94962	kel	2L	18129884	18138083	-	5476	protein_coding	-	BACK
FBgn0038731	8.13514	10.1334	7.49381	19.2359	CG11659	3R	19775459	19777280	-	1705	protein_coding	-	AMP-binding
FBgn0043364	41.6447	19.1598	39.2712	21.4238	cbt	2L	476446	479688	-	3243	protein_coding	-	-
FBgn0035695	21.1983	14.4786	17.1668	29.9413	CG10226	3L	6234323	6240068	-	4717	protein_coding	-	ABC_membrane
FBgn0010358	214.996	154.79	692.778	189.086	deltaTry	2R	11355319	11356128	+	810	protein_coding	-	Trypsin
FBgn0001186	67.4904	46.8988	55.3062	71.0068	Hex-A	X	9585675	9589813	+	4139	protein_coding	-	-
FBgn0034997	2.23564	2.98378	2.11528	6.65939	CG3376	2R	24258013	24265213	+	4038	protein_coding	-	Metallophos
FBgn0026721	2.54183	2.18425	3.0457	7.53631	fat-spondin	2R	17054002	17059299	+	2475	protein_coding	-	Kunitz_BPTI
FBgn0010425	1234.36	1830.74	933.612	1581.84	epsilonTry	2R	11345237	11346066	-	830	protein_coding	-	Trypsin
FBgn0262484	370.041	185.162	227.333	263.501	CG43074	3L	3483832	3484653	-	677	protein_coding	-	-
FBgn0038702	143.247	146.351	113.308	384.824	CG3739	3R	19393360	19395188	+	1586	protein_coding	-	Peptidase_S28
FBgn0052195	11.9814	10.4664	12.5374	16.1394	CG32195	3L	18112959	18119150	+	4961	protein_coding	-	-
FBgn0030595	27.9719	55.9782	0.271248	82.4144	CG14406	X	14909873	14910845	-	667	protein_coding	-	-
FBgn0031813	347.963	354.081	297.007	422.361	CG9527	2L	6426724	6448403	-	2887	protein_coding	-	-
FBgn0052834	46.3155	15.5157	25.6929	45.3182	CG32834	2R	22982542	22984293	-	1752	protein_coding	-	Trypsin
FBgn0016131	8.07407	10.3864	7.86748	4.68053	Cdk4	2R	16579470	16585448	+	2462	protein_coding	-	Pkinase
FBgn0033587	0.10246	0.264838	0.022951	0.666464	CG13218	2R	11233192	11233714	-	523	protein_coding	-	-
FBgn0034428	0.175526	0.309336	0.118398	1.16709	CG18606	2R	19287983	19288995	+	1013	protein_coding	-	-
FBgn0032456	73.3296	69.5588	84.4024	119.216	MRP	2L	12719045	12744807	+	7334	protein_coding	-	ABC_membrane
FBgn0039453	80.0991	96.9581	114.067	40.9463	CG6403	3R	26735417	26736307	-	749	protein_coding	-	-
FBgn0026878	1.45735	2.04277	1.16101	2.96261	CG4325	X	2042730	2043818	-	897	protein_coding	-	-
FBgn0039768	46.8293	57.9713	113.122	367.546	CG15533	3R	30428820	30431362	+	2203	protein_coding	-	Metallophos
FBgn0026756	6.3982	4.2143	5.40864	10.4907	Ugt37a1	2L	20372409	20374083	-	1623	protein_coding	-	UDPGT
FBgn0034262	32.5613	28.2371	37.6597	16.4048	swi2	2R	17690275	17695353	-	2582	protein_coding	-	-
FBgn0063493	88.6283	113.095	82.1892	126.125	GstE7	2R	18406924	18407688	+	765	protein_coding	-	-
FBgn0040212	10.6997	11.9414	11.925	18.8636	Dhap-at	3R	25485618	25490936	-	3781	protein_coding	-	Acyltransferase
FBgn0036738	1459.64	1255.78	1428.1	946.679	CG7542	3L	17549826	17550980	+	1155	protein_coding	-	Trypsin
FBgn0040070	174.047	199.576	173.059	222.142	Trx-2	2L	9613166	9616404	+	1357	protein_coding	-	-
FBgn0034488	94.1744	94.2769	99.2789	149.65	CG11208	2R	20242752	20245388	-	1984	protein_coding	-	TPP_enzyme_N
FBgn0039754	3.5506	3.01785	1.91474	4.39249	CG9747	3R	30185423	30191252	-	2318	protein_coding	-	-
FBgn0033169	9.76319	9.91163	10.6228	6.8106	CG11123	2R	7440706	7442885	+	2122	protein_coding	-	-
FBgn0039711	13.09	11.388	13.7562	6.9308	CG7824	3R	29857652	29858936	-	1229	protein_coding	-	-
FBgn0003358	1742.53	2022.35	1769.62	3039.4	Jon99Ci	3R	29925226	29926189	-	907	protein_coding	-	Trypsin
FBgn0265852	3.38788	3.18812	1.96133	8.99873	CR44641	2R	20303195	20303595	+	401	lincRNA	-	-
FBgn0033520	1.82684	2.98823	1.91551	4.31705	Prx2540-1	2R	10424436	10425471	+	848	protein_coding	-	-
FBgn0032382	12.7299	9.89798	10.5158	16.0448	Mal-B2	2L	11849958	11852881	+	2328	protein_coding	-	-
FBgn0035673	50.8582	36.736	60.0838	77.6	CG6602	3L	6072139	6073539	+	1401	protein_coding	-	-
FBgn0037396	0.0854836	0.0129804	0.0791431	0.507689	CG11459	3R	6025826	6027238	-	1413	protein_coding	-	Peptidase_C1
FBgn0014076	0	0.0388215	0.0511929	3.30414	Vm32E	2L	11171167	11171665	-	499	protein_coding	-	-
FBgn0030093	13.8758	15.0058	14.1888	8.94085	dalao	X	9149309	9151976	+	2668	protein_coding	-	HMG_box
FBgn0260798	20.2153	23.0768	16.9835	20.5456	Gprk1	2R	4322295	4471060	-	2519	protein_coding	-	Pkinase
FBgn0015001	267.695	222.207	293.394	167.041	iotaTry	2R	11356720	11357537	+	818	protein_coding	-	Trypsin
FBgn0032891	0.187419	0.505352	0.172737	0.829523	Oseg5	2L	20832849	20835840	-	2570	protein_coding	-	-
FBgn0032437	0.85243	0.766879	0.979565	2.31424	CR17024	2L	12453664	12454951	+	1288	pseudogene	-	-
FBgn0040262	9.43031	11.9473	5.92444	9.63324	Ugt36Ba	2L	16794211	16796009	+	1799	protein_coding	-	UDPGT
FBgn0028978	15.066	10.5707	15.5527	9.74237	trbl	3L	20396288	20401609	-	2372	protein_coding	-	Pkinase
FBgn0261975	50.9705	62.9167	47.779	70.8929	CG42806	2R	13964653	13965455	+	803	protein_coding	-	-
FBgn0038453	14.1767	16.2405	15.1795	9.57201	CG10326	3R	16643605	16645171	+	1294	protein_coding	-	-
FBgn0030041	4.31659	4.24987	6.7414	17.4272	CG12116	X	8467443	8469012	-	1570	protein_coding	-	adh_short
FBgn0031703	31.5473	25.4688	30.6394	43.7298	CG12512	2L	5339132	5342234	-	2054	protein_coding	-	AMP-binding
FBgn0039564	0.0693051	0.176395	0.178541	0.757268	CG5527	3R	27954917	27957326	+	2346	protein_coding	-	-
FBgn0036022	0	0	0.0367417	0.888212	CG8329	3L	9638112	9639021	+	910	protein_coding	-	Trypsin
FBgn0037007	136.197	91.0807	149.063	98.7614	CG5059	3L	20514598	20519393	-	2332	protein_coding	-	-
FBgn0002973	27.326	24.4757	29.98	34.7205	numb	2L	9437469	9464184	+	4916	protein_coding	-	PID
FBgn0063497	140.911	210.908	143.718	285.605	GstE3	2R	18400713	18401467	+	755	protein_coding	-	GST_C
FBgn0030148	187.011	250.946	161.483	249.864	CG3106	X	9659095	9662903	-	2589	protein_coding	-	-
FBgn0038701	443.897	450.862	477.348	647.434	CG18493	3R	19390270	19392132	+	1566	protein_coding	-	Peptidase_S28
FBgn0020236	63.6346	59.3874	63.6996	87.6896	ATPCL	2R	15993531	16001290	-	4339	protein_coding	-	Citrate_synt
FBgn0266741	3.26541	4.03408	2.03372	6.74998	CR45214	3R	25266813	25270007	-	1360	lincRNA	-	-
FBgn0032638	0.0111271	0.0321907	0.00676751	0.359492	SPH93	2L	17454263	17455923	-	1587	protein_coding	-	Trypsin
FBgn0051562	0.669573	0.164269	0.712782	2.18791	CR31562	3R	6184455	6185629	+	1175	pseudogene	-	-
FBgn0032283	14.6257	8.44192	14.4631	42.1573	CG7296	2L	10686124	10687066	-	943	protein_coding	-	-
FBgn0034429	10.3209	9.37715	4.53063	14.2027	CG18607	2R	19289109	19289852	+	744	protein_coding	-	-
FBgn0033652	0.544587	0.30937	0.458852	0.141148	ths	2R	11756817	11814424	+	8067	protein_coding	-	-
FBgn0038832	5.20987	2.89906	11.4955	2.38778	CG15695	3R	20842140	20844981	+	2723	protein_coding	-	DUF229
FBgn0034663	921.467	775.984	970.241	1844.63	CG4363	2R	21834230	21835047	-	687	protein_coding	-	-
FBgn0264679	7.28452	7.78348	9.1666	14.0489	CR43964	2R	18775411	18777166	+	1494	lincRNA	-	NAD_binding_2
FBgn0031516	34.6151	30.4145	32.1445	52.1338	CG9663	2L	3294926	3303130	-	3062	protein_coding	-	ABC2_membrane
FBgn0051674	35.2262	39.6181	34.5761	52.9037	CG31674	2L	20831262	20832859	+	1276	protein_coding	-	2-Hacid_dh_C
FBgn0035078	0.103579	1.28715	0.118729	0.136482	Tpc2	2R	24897902	24900734	-	2769	protein_coding	-	Mito_carr
FBgn0039856	30.3525	28.0361	21.871	30.0057	CG1774	3R	31592803	31594719	+	1860	protein_coding	-	-
FBgn0029167	1.53817	0.457521	0.29862	0.466734	Hml	3L	13846054	13860001	+	11756	protein_coding	-	VWD
FBgn0033720	0.809986	1.76433	0.656052	4.58334	CG13160	2R	12371594	12375081	+	2736	protein_coding	-	-
FBgn0036768	7.06041	4.54326	4.98471	9.16195	CG7402	3L	17887705	17891404	+	1894	protein_coding	-	Sulfatase
FBgn0020880	0.778542	0.638563	1.17974	2.32677	CG7179	2L	7775804	7778029	-	2226	protein_coding	-	CUB
FBgn0085364	82.0509	55.5382	83.0597	35.5701	CR34335	X	3545862	3546110	-	249	lincRNA	-	-
FBgn0028533	551.76	532.421	784.074	1927.64	CG7953	2L	13847925	13849223	+	1154	protein_coding	-	-
FBgn0039509	52.8958	42.3109	54.5097	34.7167	bigmax	3R	27287366	27288526	-	954	protein_coding	-	HLH
FBgn0261243	36.6224	34.6334	40.7692	47.9616	Psa	3L	1502843	1523380	+	4221	protein_coding	-	-
FBgn0029762	68.273	59.0791	64.0236	41.4732	NAAT1	X	5405238	5410849	-	2485	protein_coding	-	SNF
FBgn0031865	118.934	109.777	121.189	74.3018	Nha1	2L	6860905	6870389	-	2745	protein_coding	-	Na_H_Exchanger
FBgn0265301	2.19249	1.23313	2.99894	1.18717	CR44274	2R	8943495	8944295	+	801	lincRNA	-	-
FBgn0054043	33.2592	39.0435	47.6188	72.4749	CG34043	2L	10278951	10280872	-	1227	protein_coding	-	-
FBgn0025620	40.187	19.1771	32.7894	16.2098	CG13360	X	787855	790089	-	1603	protein_coding	-	-
FBgn0053509	6.41702	7.25506	7.55428	15.7474	CG33509	2L	21084605	21086506	-	1405	protein_coding	-	-
FBgn0263241	12.4823	15.6829	17.1365	23.3489	Mocs1	3L	11070526	11073348	+	2270	protein_coding	-	Radical_SAM
FBgn0040984	19.6163	0	0	0	CG4440	2L	16329925	16330521	+	538	protein_coding	-	-
FBgn0038753	10.9126	6.31587	10.1956	4.60813	CG4459	3R	19926322	19928644	-	2062	protein_coding	-	MFS_1
FBgn0030575	5.60253	4.50978	8.07707	14.7347	CG5321	X	14679568	14681418	+	1780	protein_coding	-	-
FBgn0263773	346.123	184.885	334.312	241.769	fok	2L	20079270	20085070	-	2297	protein_coding	-	-
FBgn0085452	19.8384	29.0217	19.6155	38.8794	CG34423	2R	23358612	23359204	+	533	protein_coding	-	-
FBgn0037975	0.845437	1.61205	2.80172	5.45031	CG3397	3R	11983098	11984541	-	1187	protein_coding	-	Aldo_ket_red
FBgn0052495	5.3137	6.84688	5.24755	7.60084	CG32495	X	17899702	17906025	+	2838	protein_coding	-	-
FBgn0266431	10.6794	15.8363	32.0358	17.7561	CG45061	X	9871098	9871702	-	493	protein_coding	-	-
FBgn0050054	0.554048	0.860823	0.0887524	0.733576	CG30054	2R	12623726	12625352	+	1120	protein_coding	-	G-alpha
FBgn0013949	1.64698	1.87288	3.04317	9.57429	Ela	3R	24865350	24867651	+	2135	protein_coding	-	-
FBgn0038475	5.67399	7.77739	6.2263	8.45701	Keap1	3R	17073942	17079945	-	3447	protein_coding	-	BACK
FBgn0003656	11.7015	11.9074	13.835	22.8926	sws	X	7956820	7968236	-	5963	protein_coding	-	cNMP_binding
FBgn0085792	0.496824	0.0600114	0.654957	0	CR41509	Y	3041350	3042787	-	1211	pseudogene	-	-
FBgn0015591	29.3972	38.1469	35.8848	47.523	AstA	3R	24760530	24765071	-	1459	protein_coding	-	-
FBgn0035040	59.6861	38.9812	80.4539	27.0311	CG4741	2R	24610801	24615158	-	1691	protein_coding	-	-
FBgn0037580	53.5774	61.9569	52.2296	61.4364	DppIII	3R	8344400	8347465	+	2613	protein_coding	-	-
FBgn0033927	46.4723	61.3435	52.4593	235.718	CR10102	2R	14360433	14361780	-	1348	pseudogene	-	-
FBgn0037408	0.823699	0.8008	1.09409	2.19776	NPFR	3R	6187315	6195403	+	3214	protein_coding	-	7tm_1
FBgn0035073	4.04796	3.53379	3.89826	2.47836	CG16896	2R	24871407	24874912	-	3322	protein_coding	-	-
FBgn0031033	8.44404	6.65189	11.4353	26.7623	CG14219	X	19587348	19590170	-	2308	protein_coding	-	-
FBgn0028504	2.18369	2.69732	2.41164	3.44117	CG12182	3L	2595842	2599579	-	3633	protein_coding	-	-
FBgn0038973	1282.86	1396.94	1391.07	2507.22	Pebp1	3R	22466034	22466679	+	646	protein_coding	-	-
FBgn0030593	63.6007	33.9724	72.8219	184.356	CG9512	X	14901844	14905549	-	2221	protein_coding	-	-
FBgn0086450	50.7063	46.9202	56.1192	74.984	su(r)	X	9196808	9201820	-	3399	protein_coding	-	DHO_dh
FBgn0039006	35.1981	30.7324	38.0808	54.823	Cyp6d4	3R	22698319	22700307	+	1872	protein_coding	-	p450
FBgn0038717	32.5742	44.5371	17.0465	67.765	CG17751	3R	19607254	19609322	+	1666	protein_coding	-	MFS_1
FBgn0030162	0.0587646	0.114285	0	0.246103	CG1986	X	9908663	9911126	-	2167	protein_coding	-	Lipase
FBgn0033451	24.0768	20.2572	30.5727	16.2193	CG1665	2R	9839776	9841163	+	1189	protein_coding	-	MOSC
FBgn0022355	55.2578	18.9802	26.2324	129.865	Tsf1	X	18387084	18390344	+	2854	protein_coding	-	-
FBgn0044028	0.83474	0.501679	0.550331	0.13929	Notum	3L	16023480	16032752	+	3792	protein_coding	-	-
FBgn0030768	7.14533	6.55804	8.18941	4.82997	CG9723	X	16653220	16655015	-	1729	protein_coding	-	-
FBgn0043791	1.85301	1.74791	2.42983	0.66906	CG8147	3R	9494801	9496723	+	1862	protein_coding	-	-
FBgn0033733	340.397	439.628	398.796	768.04	CG8834	2R	12420475	12422535	-	1832	protein_coding	-	AMP-binding
FBgn0002571	163.585	158.097	303.767	753.011	Mal-A3	2R	8455909	8457892	-	1795	protein_coding	-	-
FBgn0034756	12.2969	13.5869	13.8041	16.7193	Cyp6d2	2R	22652573	22654530	-	1759	protein_coding	-	p450
FBgn0038115	33.9695	26.9366	30.7894	46.9298	CG7966	3R	13049398	13051453	-	1557	protein_coding	-	-
FBgn0003979	0.127408	3.94999	0.375381	51.6547	Vm26Aa	2L	5959596	5960340	-	745	protein_coding	-	-
FBgn0043005	0.108252	0.14237	0.185772	1.4729	prt	3R	23696372	23699027	-	2177	protein_coding	-	MFS_1
FBgn0261682	2.94638	3.38236	5.14633	11.5361	CG42729	3L	15526910	15527516	-	607	protein_coding	-	CBM_14
FBgn0039023	0.214956	0.156645	0.230772	0.862613	CG4723	3R	22761440	22763711	-	2272	protein_coding	-	-
FBgn0000228	10.0916	7.27283	10.0296	6.59967	Bsg25D	2L	5271728	5278548	-	4953	protein_coding	-	-
FBgn0034286	0.0447049	0.110115	0.0216797	0.15838	dpr13	2R	17975122	18007902	-	3283	protein_coding	-	V-set
FBgn0003963	2.24717	2.47132	1.58257	0.920602	ush	2L	476220	540560	+	6706	protein_coding	-	-
FBgn0000261	311.284	249.888	321.011	487.448	Cat	3L	18822604	18828188	+	1993	protein_coding	-	Catalase
FBgn0023537	123.189	102.756	127.746	159.286	CG17896	X	490787	493495	-	2231	protein_coding	-	Aldedh
FBgn0053012	2.34834	2.29814	1.21605	4.0744	CG33012	2R	12367353	12370886	+	2849	protein_coding	-	-
FBgn0030724	74.2924	72.8696	69.709	92.9987	Nipsnap	X	16070365	16073568	-	1543	protein_coding	-	-
FBgn0031359	44.9123	30.9788	42.6304	26.82	Rim2	2L	1716244	1724388	-	2417	protein_coding	-	Mito_carr
FBgn0026431	6.5087	6.1987	9.56507	5.96348	Grip75	2L	10483295	10485857	+	2141	protein_coding	-	-
FBgn0264087	1.57778	0.927482	2.50759	1.22363	Slob	2L	7642005	7675078	-	7358	protein_coding	-	-
FBgn0031910	75.4541	39.9068	118.925	66.6232	CG15818	2L	7410909	7412229	+	1321	protein_coding	-	Lectin_C
FBgn0035262	0.777853	1.04567	0.825346	1.74407	CG18171	3L	1720616	1723153	-	2538	protein_coding	-	-
FBgn0033548	53.5582	62.5304	50.9693	29.1984	CG7637	2R	10810556	10810936	-	316	protein_coding	-	-
FBgn0039459	6.47522	6.38547	7.38381	3.47439	IntS12	3R	26863376	26864559	+	1184	protein_coding	-	PHD
FBgn0010359	285.31	161.052	399.496	163.375	gammaTry	2R	11349061	11349870	-	810	protein_coding	-	Trypsin
FBgn0051148	23.5675	23.6853	36.0509	153.367	CG31148	3R	23700621	23702605	+	1777	protein_coding	-	Glyco_hydro_30
FBgn0003321	22.3869	19.1264	23.6476	15.5502	sbr	X	10832752	10847092	-	3280	protein_coding	-	-
FBgn0040658	15.2779	16.4741	18.2799	24.382	CG13516	2R	22669145	22670622	+	1319	protein_coding	-	-
FBgn0029866	9.93487	8.89596	10.1093	4.95141	CG3842	X	6337762	6343731	+	2751	protein_coding	-	adh_short
FBgn0032773	1.88273	2.30963	4.38366	14.3953	fon	2L	19383138	19386205	-	2276	protein_coding	-	-
FBgn0031562	92.6854	61.179	117.242	278.349	CG3604	2L	3697242	3697872	-	631	protein_coding	-	Kunitz_BPTI
FBgn0038028	6.90279	0	0	0	CG10035	3R	12380869	12382691	-	1754	protein_coding	-	-
FBgn0003965	0.718606	0.648956	1.32888	7.44201	v	X	10923972	10925631	+	1305	protein_coding	-	-
FBgn0031306	11.6396	13.4972	12.5178	17.5755	CG4577	2L	1134693	1141156	+	2707	protein_coding	-	-
FBgn0267605	21.4354	20.6164	23.0061	13.1366	CR45943	3L	20838313	20838700	-	388	lincRNA	-	-
FBgn0052667	15.7368	16.0668	25.3874	57.63	ssp7	X	11139762	11140263	-	368	protein_coding	-	-
FBgn0039085	105.258	65.635	115.277	54.2594	CG10170	3R	23532945	23534767	-	1764	protein_coding	-	UDPGT
FBgn0010044	3.46973	2.23407	4.57612	19.5671	GstD8	3R	12380008	12380815	+	808	protein_coding	-	GST_N
FBgn0046878	0.459247	0.265823	0.443967	2.3375	Obp83cd	3R	6108134	6109733	+	899	protein_coding	-	-
FBgn0012036	215.578	196.769	201.3	313.949	Aldh	2L	9387389	9391567	+	2070	protein_coding	-	Aldedh
FBgn0029932	34.7937	36.5407	44.0579	96.4273	CG4607	X	7069413	7072689	+	2603	protein_coding	-	Sugar_tr
FBgn0000473	67.468	53.7858	54.7496	8.46383	Cyp6a2	2R	6779749	6781491	-	1674	protein_coding	-	p450
FBgn0038291	0.500951	0.552223	0.7006	3.41108	CG3984	3R	15137148	15139007	+	1731	protein_coding	-	-
FBgn0035611	42.6878	34.6996	40.1507	66.8676	CG13285	3L	5533968	5535759	-	1227	protein_coding	-	-
FBgn0051871	0.5011	0.21934	0.198077	0.643721	CG31871	2L	10662081	10671487	+	2332	protein_coding	-	Abhydrolase_1
FBgn0261244	2.76507	2.95001	2.28469	3.65931	inaE	X	13783714	13811493	+	7128	protein_coding	-	Lipase_3
FBgn0046876	0.63936	0.301768	0.645731	2.35076	Obp83ef	3R	6109642	6111034	-	901	protein_coding	-	-
FBgn0004895	0.500527	0.429953	0.312689	0.946876	fd64A	3L	4018878	4021279	+	1414	protein_coding	-	Fork_head
FBgn0034426	0.806465	1.51638	0.237683	10.0822	CG10476	2R	19284551	19285219	-	669	protein_coding	-	-
FBgn0029170	6.21819	2.38477	2.70532	5.26577	TwdlT	3R	27049220	27051004	+	1607	protein_coding	-	-
FBgn0038126	2.2579	1.42786	1.65516	0.761714	CG8483	3R	13208754	13214465	-	1869	protein_coding	-	SCP
FBgn0011836	5.6012	6.1907	5.85209	3.92926	Taf2	3L	9884411	9888683	-	3972	protein_coding	-	-
FBgn0004369	10.0241	7.31395	8.0422	5.46748	Ptp99A	3R	29377646	29487131	+	9139	protein_coding	-	Y_phosphatase
FBgn0016930	5.70454	6.73446	5.05196	6.88865	Dyrk2	2L	14184478	14234126	-	4955	protein_coding	-	Pkinase
FBgn0031360	83.3427	73.8232	83.8672	104.898	CG31937	2L	1729887	1731070	+	1184	protein_coding	-	adh_short
FBgn0032731	13.5197	15.6788	20.7267	27.849	Swip-1	2L	18977519	18987280	-	1860	protein_coding	-	-
FBgn0051676	15.4434	10.6403	14.5718	26.5762	CG31676	2L	20840750	20849182	+	1107	protein_coding	-	-
FBgn0027843	113.933	89.2315	75.6027	109.279	CAH2	3L	12177601	12183347	+	1899	protein_coding	-	-
FBgn0039821	10.3575	8.4069	13.0012	15.8026	CG15556	3R	31127965	31130666	-	2643	protein_coding	-	7tm_2
FBgn0025634	11.3562	11.3874	12.6256	7.86391	CG13367	X	644761	646386	+	1550	protein_coding	-	-
FBgn0036806	44.4775	38.3472	42.735	57.7402	Cyp12c1	3L	18684259	18686319	-	1884	protein_coding	-	p450
FBgn0004513	1.49725	1.3952	1.08293	1.81455	Mdr65	3L	6240500	6245746	-	4135	protein_coding	-	ABC_membrane
FBgn0262003	1.89609	3.19957	1.18651	23.6382	CG42821	3R	17413077	17413639	+	448	protein_coding	-	-
FBgn0010401	0.543086	0.345257	1.23819	0.16536	Os-C	3R	7978959	7979614	+	604	protein_coding	-	-
FBgn0038914	0.646796	0.94599	1.07536	10.7841	fit	3R	21883924	21884454	-	531	protein_coding	-	-
FBgn0037713	5.64323	5.70052	7.12602	11.7004	CG16790	3R	9569074	9570214	-	1028	protein_coding	-	-
FBgn0051075	20.2887	17.979	19.6473	47.633	CG31075	3R	26985624	26988517	-	1874	protein_coding	-	Aldedh
FBgn0261955	293.229	277.857	283.648	329.936	kdn	X	6350629	6361323	+	2836	protein_coding	-	Citrate_synt
FBgn0027581	1.73672	1.65042	2.06529	1.02946	CG6191	2R	13580313	13593339	-	3745	protein_coding	-	-
FBgn0260011	3.8603	3.12538	2.76984	0.760336	NimC4	2L	14047582	14048863	+	1282	protein_coding	-	-
FBgn0261989	104.884	63.277	122.851	537.294	CG42807	2R	13570595	13572759	-	2101	protein_coding	-	-
FBgn0265810	9.50146	8.45898	9.11821	4.22629	CR44599	2L	13384822	13385403	-	582	lincRNA	-	-
FBgn0032170	48.016	38.166	49.4455	33.1633	CG4658	2L	9957132	9960168	+	2735	protein_coding	-	-
FBgn0039306	20.7869	20.9642	20.2893	12.5244	RIOK2	3R	25265844	25267757	+	1751	protein_coding	-	-
FBgn0022774	2.22603	13.2428	2.23731	7.99802	Oat	3L	19647280	19649851	-	1501	protein_coding	-	Aminotran_3
FBgn0051769	3.71199	3.0807	3.37933	7.53592	CG31769	2L	14109597	14110739	-	1086	protein_coding	-	-
FBgn0038020	24.7753	19.9347	31.3328	65.6987	GstD9	3R	12366163	12367564	-	786	protein_coding	-	GST_C
FBgn0052751	4.76289	5.36563	4.83709	1.7205	CG32751	X	6196580	6198654	-	1758	protein_coding	-	CN_hydrolase
FBgn0028532	203.087	166.243	236.201	491.891	CG7968	2L	13849400	13850329	+	867	protein_coding	-	-
FBgn0028916	8.12087	9.14495	7.69484	13.7303	CG33090	2L	14334158	14345795	+	4075	protein_coding	-	-
FBgn0031762	2.16601	1.50213	2.27791	1.16511	CG9098	2L	6007364	6012338	-	3750	protein_coding	-	SH2
FBgn0035880	1.5656	1.78048	1.38205	2.08496	CG17352	3L	8352355	8356296	-	3289	protein_coding	-	Ldl_recept_a
FBgn0261393	55.0152	50.7254	63.209	84.6123	alpha-Est5	3R	7533496	7536390	-	2490	protein_coding	-	COesterase
FBgn0033188	172.038	135.679	160.908	71.8313	Drat	2R	7526118	7532981	-	2594	protein_coding	-	-
FBgn0263706	6.59141	5.99707	6.56524	8.53066	CG43658	X	17456169	17561180	-	12257	protein_coding	-	RhoGEF
FBgn0011230	25.9749	17.5048	28.86	16.6403	poe	2L	8054322	8071624	-	16216	protein_coding	-	zf-UBR1
FBgn0029935	5.61569	6.17419	4.15822	8.4189	CG4615	X	7098578	7102300	-	1973	protein_coding	-	-
FBgn0032123	8.896	8.46248	10.5356	15.1284	Oatp30B	2L	9521210	9540060	+	5581	protein_coding	-	-
FBgn0041195	0.355011	0.63831	0.224415	0.590761	Pkd2	2L	12398274	12402023	+	3271	protein_coding	-	-
FBgn0035176	46.5297	52.1364	206.097	467.767	CG13905	3L	902898	903810	+	913	protein_coding	-	-
FBgn0033686	2.58056	2.9504	3.23945	1.81135	Hen1	2R	12145710	12152752	+	1573	protein_coding	-	-
FBgn0085320	1.9477	3.52893	9.06398	22.0686	CG34291	3R	26425290	26425781	-	267	protein_coding	-	-
FBgn0033540	11.0489	8.91259	12.7315	6.739	Elp2	2R	10645735	10648634	+	2538	protein_coding	-	-
FBgn0026562	18.7278	24.1359	19.519	30.8711	BM-40-SPARC	3R	26869238	26871995	-	1201	protein_coding	-	-
FBgn0034407	0.0393291	0.117586	0.995756	9.22364	DptB	2R	18867391	18867895	+	449	protein_coding	-	-
FBgn0050104	49.0072	39.7105	56.1003	79.2038	NT5E-2	2R	17485002	17493169	+	2062	protein_coding	-	Metallophos
FBgn0038221	2.00823	5.44989	1.92197	2.18955	CG3259	3R	14302428	14304458	+	1843	protein_coding	-	-
FBgn0000071	2.98332	0.0211919	0.161525	0.044579	Ama	3R	6762593	6765261	+	1946	protein_coding	-	I-set
FBgn0036316	40.4324	45.2006	47.5509	95.1268	CG10960	3L	12824880	12843106	-	3389	protein_coding	-	Sugar_tr
FBgn0002531	2.40176	0.790915	4.79495	0.0850227	Lcp1	2R	8430115	8431243	-	1065	protein_coding	-	Chitin_bind_4
FBgn0031726	2.46715	2.33584	2.43925	4.02208	Cyp6a16	2L	5620615	5623762	-	2501	protein_coding	-	p450
FBgn0034538	27.9191	27.1957	29.6928	40.7703	CG16799	2R	20652557	20655096	-	1288	protein_coding	-	-
FBgn0032981	18.5783	10.7445	16.2449	4.95356	CG3635	2L	22175415	22183991	+	1381	protein_coding	-	-
FBgn0038658	1291.8	1190.11	2387.65	3259.38	CG14292	3R	18904933	18905655	-	648	protein_coding	-	-
FBgn0040350	44.9234	41.6711	63.4215	103.102	CG3690	X	948585	951900	-	2540	protein_coding	-	MFS_1
FBgn0036321	86.7964	92.7037	128.248	82.4096	CG14120	3L	12885039	12889244	+	4206	protein_coding	-	-
FBgn0033980	49.0961	30.6786	62.6865	19.7666	Cyp6a20	2R	14882118	14884046	+	1801	protein_coding	-	p450
FBgn0033439	0.128514	0.0925047	0.093905	0.644778	CG1773	2R	9706267	9707580	+	1123	protein_coding	-	Trypsin
FBgn0031937	0.631328	0.527109	0.703865	2.72715	CG13795	2L	7723045	7726298	-	2499	protein_coding	-	SNF
FBgn0033524	33.2386	20.9672	29.1459	17.8525	Cyp49a1	2R	10449350	10458892	-	2833	protein_coding	-	p450
FBgn0041184	14.3422	40.922	30.5501	38.4401	Socs36E	2L	18138675	18152417	-	3503	protein_coding	-	SH2
FBgn0266450	2.78741	3.38399	3.97232	6.48637	Kr-h1	2L	6082603	6096498	+	5306	protein_coding	-	-
FBgn0036091	859.118	200.822	38.6617	156.582	CG18628	3L	10639740	10640136	+	334	protein_coding	-	-
FBgn0030797	17.8203	17.4894	27.1611	33.1635	CG13004	X	16826681	16835520	-	2394	protein_coding	-	-
FBgn0039427	21.5229	23.7437	19.8655	23.9909	CG5447	3R	26452534	26454585	+	1392	protein_coding	-	-
FBgn0005427	8.9805	8.83929	9.50594	5.94214	ewg	X	268509	279718	-	6973	protein_coding	-	-
FBgn0003082	6.16521	5.28818	6.08965	1.8715	phr	2R	7825289	7827319	+	1969	protein_coding	-	-
FBgn0261640	3.43409	1.96439	1.86781	3.85536	CR42723	3L	24549636	24550445	+	810	pseudogene	-	-
FBgn0036766	1686.69	1679.19	1779.59	3081.42	CG5506	3L	17883649	17884376	-	661	protein_coding	-	-
FBgn0035360	169.428	181.443	193.993	260.223	CG1246	3L	2648048	2650205	+	1865	protein_coding	-	-
FBgn0028949	78.3618	96.2222	40.8105	61.137	CG15254	2L	15613905	15614828	-	868	protein_coding	-	Astacin
FBgn0030887	19.1028	12.9989	19.4144	8.86699	CG6867	X	18023870	18028261	+	3196	protein_coding	-	Collagen
FBgn0039239	0.130323	0.185358	0.644942	3.0432	CG13641	3R	24864191	24864732	-	542	protein_coding	-	-
FBgn0028984	53.7869	23.2917	20.5436	21.1379	Spn88Ea	3R	15203069	15206447	-	1521	protein_coding	-	Serpin
FBgn0047351	0	0	0.0509338	0.608449	CG31468	3R	23699328	23700354	-	967	protein_coding	-	-
FBgn0037443	17.9065	18.8239	18.3176	24.9406	Dmtn	3R	6389162	6405895	-	3827	protein_coding	-	-
FBgn0032910	19.2518	10.9814	13.7106	7.22713	CG9265	2L	21057706	21071502	-	3125	protein_coding	-	adh_short
FBgn0038412	13.3991	14.3249	15.3621	22.2804	Zip89B	3R	16305758	16308700	+	2011	protein_coding	-	-
FBgn0031913	170.526	260.321	144.507	311.549	CG5958	2L	7430530	7433516	-	1174	protein_coding	-	-
FBgn0010516	178.985	178.807	173.536	216.909	wal	2R	11688569	11690863	-	1579	protein_coding	-	-
FBgn0029123	0.804686	0.0380676	0.0198927	0.0386075	SoxN	2L	8825645	8829670	+	4026	protein_coding	-	HMG_box
FBgn0264328	2.97019	1.70682	3.52117	1.46132	CR43787	2R	24630901	24632932	-	1952	lincRNA	-	p450
FBgn0053346	31.6529	36.3074	43.6759	67.7562	CG33346	3R	28669233	28670452	+	1096	protein_coding	-	-
FBgn0023170	1651.64	1681.18	1442.04	947.865	RpL39	2R	24061853	24062431	-	288	protein_coding	-	-
FBgn0040606	18.234	21.9571	29.0127	138.646	CG6503	3R	26424698	26425105	-	408	protein_coding	-	-
FBgn0037753	1.20855	3.7542	1.25165	1.30229	CG12947	3R	9780064	9783054	+	1695	protein_coding	-	-
FBgn0053138	22.9746	24.3321	18.1678	26.8973	AGBE	2R	13171401	13174796	+	2322	protein_coding	-	-
FBgn0053337	3.04756	3.4358	1.61184	15.8651	CG33337	3R	23590141	23592769	-	2127	protein_coding	-	-
FBgn0030521	458.273	423.781	493.724	595.59	CtsB1	X	13779847	13782170	-	1594	protein_coding	-	Peptidase_C1
FBgn0028562	9.75975	9.87173	10.3218	15.2597	sut2	2R	8087396	8089297	+	1608	protein_coding	-	Sugar_tr
FBgn0038742	25.6941	30.5649	25.4413	31.4425	Arc42	3R	19877737	19879309	+	1418	protein_coding	-	-
FBgn0028940	26.7417	24.5076	26.1031	50.0546	Cyp28a5	2L	13977302	13979569	+	1766	protein_coding	-	p450
FBgn0051029	0.0953368	0.315215	0.039046	0.268987	CG31029	3R	30129279	30132395	-	3002	protein_coding	-	-
FBgn0037714	115.652	99.0415	140.167	250.173	CG9396	3R	9570414	9571623	-	681	protein_coding	-	-
FBgn0039068	32.8516	26.7742	43.7411	22.671	CG13827	3R	23258365	23260602	+	1091	protein_coding	-	-
FBgn0038366	3.15786	1.24569	2.95809	1.29305	CG4576	3R	15825747	15830321	+	2433	protein_coding	-	-
FBgn0025390	5.25694	4.25276	4.43191	5.78427	Mur2B	X	1523554	1668788	-	7661	protein_coding	-	CBM_14
FBgn0038341	2.79161	2.58661	2.54927	3.6139	AdamTS-A	3R	15442246	15476193	-	7745	protein_coding	-	TSP_1
FBgn0028936	0.684003	0.410105	0.426788	1.30371	NimB5	2L	13970177	13972173	+	1395	protein_coding	-	-
FBgn0032851	0	0.0215152	0.0421178	0.612756	CG13970	2L	20103386	20104150	-	765	protein_coding	-	-
FBgn0032286	13.0914	3.38669	3.56166	3.35976	CG7300	2L	10695000	10698043	-	3044	protein_coding	-	-
FBgn0038901	7.24162	15.3961	7.98937	14.1039	Burs	3R	21769518	21770279	+	640	protein_coding	-	-
FBgn0037057	18.3193	15.1306	18.3396	26.1822	CG10512	3L	21202920	21208092	+	2394	protein_coding	-	-
FBgn0003996	12.1986	16.5533	10.3279	19.9142	w	X	2790599	2796466	-	2352	protein_coding	-	ABC2_membrane
FBgn0032287	0.448218	0.372961	0.868853	4.36804	CG6415	2L	10703621	10704930	+	1254	protein_coding	-	GCV_T
FBgn0085205	330.067	378.745	328.008	494.418	CG34176	2L	4004080	4004480	+	401	protein_coding	-	-
FBgn0016650	21.2188	15.853	24.269	11.3806	Lgr1	3R	17725777	17733207	+	3222	protein_coding	-	7tm_1
FBgn0030769	9.85525	9.70497	6.82125	2.0243	CG13012	X	16668818	16676753	-	1358	protein_coding	-	-
FBgn0033302	18.1757	29.8329	15.405	21.5703	Cyp6a14	2R	8564187	8567202	-	2959	protein_coding	-	p450
FBgn0039886	7.94386	6.48431	8.49004	4.70985	CG2003	3R	31978121	31990909	+	2014	protein_coding	-	MFS_1
FBgn0015011	55.98	44.3135	51.0197	31.9815	Ahcy89E	3R	16978439	16982158	-	1969	protein_coding	-	-
FBgn0036887	43.6763	37.9867	43.4206	29.0722	CG9231	3L	19585093	19586003	-	847	protein_coding	-	-
FBgn0038930	6.0831	4.38668	5.8681	15.6816	CG5778	3R	22085374	22086397	-	657	protein_coding	-	-
FBgn0038017	4.5111	4.77055	3.06436	4.95962	CG4115	3R	12360008	12363255	+	1115	protein_coding	-	-
FBgn0036765	21.2179	16.6738	22.0339	13.9928	CG7408	3L	17879096	17883653	+	3171	protein_coding	-	Sulfatase
FBgn0000054	21.156	18.2453	17.958	11.5027	Adf1	2R	6662265	6668085	+	1800	protein_coding	-	-
FBgn0033926	117.163	122.502	155.56	473.25	Arc1	2R	14357927	14360297	-	2371	protein_coding	-	-
FBgn0030332	31.1644	24.4069	12.5469	22.3496	CG9360	X	11763474	11764590	-	1035	protein_coding	-	adh_short
FBgn0052702	2.81964	3.27529	2.86787	6.3756	Cubn	X	9558665	9571308	-	11349	protein_coding	-	CUB
FBgn0050392	49.0801	43.6188	55.4958	36.6936	CG30392	2R	21290914	21292181	-	1141	protein_coding	-	-
FBgn0030098	3706.68	2276.77	3601.02	454.595	CG12057	X	9191657	9192548	+	892	protein_coding	-	-
FBgn0265851	2.06707	1.63983	2.27466	6.06497	CR44640	2R	20302195	20302995	+	801	lincRNA	-	-
FBgn0033721	0.362571	0.213753	0.139733	1.62739	CG13159	2R	12375286	12375678	+	393	protein_coding	-	-
FBgn0086265	0.0254083	0.42628	0.0154533	1.04274	psd	2L	5963087	5964951	-	1543	protein_coding	-	-
FBgn0035968	12.6939	6.85612	12.4284	21.8137	Slc45-1	3L	9203065	9208853	-	3315	protein_coding	-	MFS_1
FBgn0086370	22.2881	21.3806	24.1904	15.1433	sra	3R	16186999	16197584	+	2372	protein_coding	-	-
FBgn0000566	73.6346	80.8771	76.0366	96.931	Eip55E	2R	18627918	18629395	+	1478	protein_coding	-	Cys_Met_Meta_PP
FBgn0040582	0.912563	1.18565	1.04121	7.3193	CG5791	3R	22087075	22088501	+	1301	protein_coding	-	-
FBgn0024957	44.6326	42.8373	49.0026	71.2388	Irp-1B	3R	10408618	10412869	-	2901	protein_coding	-	Aconitase
FBgn0051269	31.6179	36.6419	23.119	40.9331	CG31269	3R	17127126	17128201	+	937	protein_coding	-	Trypsin
FBgn0034045	16.3353	13.4352	15.5739	26.9488	CG8249	2R	15842760	15847362	-	3432	protein_coding	-	Sugar_tr
FBgn0039472	635.112	919.147	683.625	1186.62	CG17192	3R	27017180	27018287	-	1052	protein_coding	-	Lipase
FBgn0083123	7.7586	19.4049	2.69313	10.1178	Uhg5	2R	14621601	14624498	+	808	lincRNA	-	-
FBgn0027070	7.5578	5.49514	7.80449	3.2933	CG17322	2L	18826770	18829059	+	1903	protein_coding	-	UDPGT
FBgn0039519	27.7511	15.1961	31.1291	56.5721	Cyp6a18	3R	27478675	27482904	+	4171	protein_coding	-	p450
FBgn0034540	1.38143	0.754605	1.00143	2.27068	Lrt	2R	20646360	20661070	+	3660	protein_coding	-	-
FBgn0039154	304.791	226.641	352.548	226.226	Npc2f	3R	24137895	24140936	+	712	protein_coding	-	-
FBgn0035169	12.4471	14.1786	11.5997	16.1655	CG13890	3L	851346	852673	+	1210	protein_coding	-	ECH
FBgn0053181	68.8642	56.6592	61.6021	69.44	CG33181	X	8489348	8517029	+	5315	protein_coding	-	-
FBgn0002926	0.00858262	0.483974	0.00406847	0.208322	ndl	3L	6593938	6603366	-	8230	protein_coding	-	Trypsin
FBgn0030482	6.62462	13.0119	8.20188	22.0955	CG1673	X	13396899	13401224	+	2510	protein_coding	-	-
FBgn0030881	3.2332	2.57445	3.737	1.65334	CG12985	X	17883718	17885238	+	1357	protein_coding	-	-
FBgn0020385	25.3227	22.8026	25.5809	45.4987	pug	3R	10696534	10703316	+	3481	protein_coding	-	-
FBgn0041194	2.64054	3.97207	3.7063	13.2223	Prat2	3L	6911999	6914876	-	2140	protein_coding	-	Pribosyltran
FBgn0035667	587.315	841.617	638.094	1041.52	Jon65Ai	3L	6053493	6054443	-	951	protein_coding	-	Trypsin
FBgn0032726	32.5521	27.1783	35.4261	59.5061	CG10621	2L	18952206	18954431	-	1519	protein_coding	-	-
FBgn0038733	15.9782	16.2758	12.7597	18.3127	CG11407	3R	19781246	19783145	+	1789	protein_coding	-	AMP-binding
FBgn0036381	105.202	96.7539	135.369	71.3614	CG8745	3L	13860027	13866905	-	2429	protein_coding	-	Aminotran_3
FBgn0033234	43.4179	47.7325	32.617	84.4777	CG8791	2R	7926653	7929922	+	2420	protein_coding	-	MFS_1
FBgn0028494	39.0772	34.0123	37.0106	23.9133	CG6424	2R	17703335	17719346	-	6244	protein_coding	-	-
FBgn0035300	12.8797	8.21664	21.653	32.3768	CG1139	3L	1971638	1974285	+	1578	protein_coding	-	Aa_trans
FBgn0005391	43.9078	94.4348	136.044	898.913	Yp2	X	10050951	10052636	-	1618	protein_coding	-	Lipase
FBgn0039315	37.52	41.9482	28.372	49.7276	CG13658	3R	25287474	25288930	+	1334	protein_coding	-	-
FBgn0033052	12.0992	8.749	12.8526	7.47458	SCAP	2R	6026273	6036388	-	5110	protein_coding	-	-
FBgn0038478	4.32163	4.91476	4.72351	2.25555	cal1	3R	17088280	17091938	+	3602	protein_coding	-	-
FBgn0262952	996.617	1077.35	1022.4	1260.7	mt:ND4	dmel_mitochondrion_genome	8206	9544	-	1339	protein_coding	-	-
FBgn0005664	15.4114	30.1064	11.404	44.3686	Cry	2L	11944129	11947131	+	2261	protein_coding	-	Chitin_bind_4
FBgn0265369	18.2367	11.4753	17.4887	8.39412	CR44310	2L	3616296	3617619	+	1324	lincRNA	-	-
FBgn0039609	0.220447	0.236164	0.431409	2.47525	CG14529	3R	28872905	28875031	+	2127	protein_coding	-	-
FBgn0000064	621.588	507.868	492.139	564.344	Ald	3R	26254069	26261591	-	3809	protein_coding	-	-
FBgn0034507	3.63524	3.70589	2.98113	10.6507	CG11192	2R	20354108	20355067	-	960	protein_coding	-	Trypsin
FBgn0030883	11.5764	13.4929	9.51546	12.1746	CG7772	X	17906031	17907261	-	843	protein_coding	-	-
FBgn0038799	8.51057	4.69264	8.94509	3.24995	CG4288	3R	20507392	20512468	-	2100	protein_coding	-	MFS_1
FBgn0263748	143.256	169.295	63.7951	94.5441	CG43673	X	15779146	15780214	+	881	protein_coding	-	CBM_14
FBgn0036764	39.9708	42.7489	35.8893	15.1761	CG5535	3L	17852624	17856794	-	2296	protein_coding	-	-
FBgn0263113	0.311984	1.22172	0.290612	0.45635	CG43370	2R	17539322	17544353	+	4255	protein_coding	-	C2
FBgn0035933	304.136	271.839	347.849	797.368	CG13309	3L	8810395	8811265	+	800	protein_coding	-	-
FBgn0053966	72.9489	79.6444	64.7977	110.659	CG33966	3L	1234130	1235420	+	1163	protein_coding	-	-
FBgn0263278	15.9672	16.0833	18.5971	11.5201	Fic	2L	6424336	6426371	+	1918	protein_coding	-	Fic
FBgn0265533	1.79832	4.42326	1.33888	4.35495	CR44383	X	15796477	15796897	+	421	pseudogene	-	-
FBgn0036927	17.0698	23.8273	18.5361	50.2082	CG7433	3L	19997714	20000686	-	2330	protein_coding	-	Aminotran_3
FBgn0037906	71.8936	69.5018	74.6409	210.718	PGRP-LB	3R	11452849	11460552	-	1775	protein_coding	-	-
FBgn0035929	20.7835	30.3603	35.7074	96.2899	CG13311	3L	8801540	8802164	-	568	protein_coding	-	-
FBgn0053258	258.956	231.598	357.369	480.763	CG33258	3L	16082551	16083638	+	964	protein_coding	-	-
FBgn0039051	92.239	85.0611	105.296	73.6296	CG17109	3R	23095690	23097240	+	1373	protein_coding	-	Peptidase_M20
FBgn0053192	65.2477	86.6836	101.083	196.868	MtnD	3R	20534962	20535301	+	274	protein_coding	-	-
FBgn0034871	841.991	1115.29	807.251	974.85	CG3906	2R	23511286	23512225	-	849	protein_coding	-	-
FBgn0036951	0.0356263	0.0832283	0.164256	1.97219	CG7017	3L	20210292	20212122	-	1560	protein_coding	-	CBM_14
FBgn0038113	1.10187	1.57722	1.24638	2.26136	CG11668	3R	13038375	13040184	+	1349	protein_coding	-	Trypsin
FBgn0030999	1392.7	850.208	2387.83	3610.77	Mur18B	X	19213254	19214938	+	1615	protein_coding	-	CBM_14
FBgn0035246	1.05711	1.11601	1.42914	2.3429	CG13928	3L	1625791	1628377	-	2587	protein_coding	-	-
FBgn0029821	3.79399	2.46167	1.30742	3.14444	CG4020	X	5905746	5908001	+	1886	protein_coding	-	NAD_binding_4
FBgn0010415	30.7631	27.8195	27.1067	31.9479	Sdc	2R	21392402	21481176	-	4202	protein_coding	-	-
FBgn0034438	9.38305	10.1192	5.51624	7.56959	CG9416	2R	19367248	19373702	-	3189	protein_coding	-	-
FBgn0027601	27.4002	24.9781	32.6941	45.9299	pdgy	X	14933670	14953532	-	3474	protein_coding	-	AMP-binding
FBgn0051681	71.4923	21.5038	32.8453	48.9038	CG31681	2L	2285925	2286873	-	949	protein_coding	-	Trypsin
FBgn0027579	12.8801	14.7045	15.6117	23.7086	mino	3R	27925191	27933077	+	3928	protein_coding	-	Acyltransferase
FBgn0261625	195.682	149.039	288.164	104.313	CG42708	2R	12670483	12679593	-	4149	protein_coding	-	-
FBgn0032820	43.0806	33.6973	46.8124	77.8207	fbp	2L	19761587	19764136	-	1202	protein_coding	-	-
FBgn0004797	6.8261	7.10636	5.94466	9.84082	mdy	2L	16816660	16826964	+	2689	protein_coding	-	MBOAT
FBgn0037922	8.263	9.44139	9.17122	5.95604	CG14711	3R	11623339	11624948	+	1319	protein_coding	-	zf-AD
FBgn0038804	27.6559	22.5196	27.3914	43.0485	CG10877	3R	20562486	20564067	-	1582	protein_coding	-	CoA_transf_3
FBgn0016675	19.4745	6.39203	5.15561	4.61606	Lectin-galC1	2L	19417447	19418274	+	759	protein_coding	-	Lectin_C
FBgn0034318	142.328	263.848	207.246	857.361	CG14500	2R	18188978	18189654	+	677	protein_coding	-	Lectin_C
FBgn0001149	626.57	638.023	579.618	861.758	GstD1	3R	12367817	12369268	-	843	protein_coding	-	GST_N
FBgn0024315	311.249	344.622	349.307	246.686	Picot	2R	16655323	16667675	-	3282	protein_coding	-	MFS_1
FBgn0034935	51.7576	68.9411	51.4387	71.9207	CG13565	2R	23946959	23949076	-	1490	protein_coding	-	-
FBgn0000299	4.28998	10.2129	3.19182	8.421	Cg25C	2L	5029609	5037279	+	6165	protein_coding	-	Collagen
FBgn0016075	2.35693	6.73686	1.72087	4.50194	vkg	2L	5012144	5028191	-	6503	protein_coding	-	Collagen
FBgn0010381	1933.84	596.575	311.917	660.938	Drs	3L	3369556	3369942	+	387	protein_coding	-	-
FBgn0032913	115.825	71.775	114.978	184.187	CG9259	2L	21089375	21090999	+	1566	protein_coding	-	-
FBgn0033374	0.851525	5.63602	4.01443	1.1686	CG13741	2R	9092506	9094658	-	1933	protein_coding	-	-
FBgn0051810	18.4132	27.3001	11.0934	15.7456	CG31810	2L	16849018	16852368	-	1138	protein_coding	-	adh_short
FBgn0039319	21.376	33.3579	22.914	42.5325	CG13659	3R	25300891	25302317	+	1301	protein_coding	-	-
FBgn0001114	2.12405	1.82814	3.00049	11.9786	Glt	2L	8672698	8676804	+	3373	protein_coding	-	COesterase
FBgn0050289	1.48365	0.757481	1.93069	0.0197627	CG30289	2R	21520413	21521848	-	1164	protein_coding	-	Trypsin
FBgn0031969	79.5091	88.5701	80.4919	131.609	pes	2L	7986786	7994184	-	3846	protein_coding	-	-
FBgn0011834	187.152	169.239	175.041	245.333	Ser6	X	20962605	20963505	-	901	protein_coding	-	Trypsin
FBgn0011770	103.348	99.219	104.225	162.792	Gip	X	10328877	10329872	-	996	protein_coding	-	-
FBgn0031299	7.51207	6.05282	8.82957	11.0054	CG4629	2L	1083091	1102504	-	3115	protein_coding	-	Pkinase
FBgn0035798	9.04701	2.13246	2.5997	2.60872	frac	3L	7562610	7569499	+	5438	protein_coding	-	EGF_CA
FBgn0038214	0.36205	0.497458	0.599068	2.30052	CG9616	3R	14244804	14245471	-	550	protein_coding	-	-
FBgn0000536	54.2324	42.2669	48.9072	59.1651	eas	X	16278328	16285618	+	4627	protein_coding	-	Choline_kinase
FBgn0267278	3.70765	1.72491	4.10574	0.641202	CR45714	X	18480072	18481132	+	1061	lincRNA	-	Trypsin
FBgn0029848	5.87686	2.15329	8.6468	3.74338	Btd	X	6217268	6219327	-	1907	protein_coding	-	CN_hydrolase
FBgn0030478	123.127	114.347	129.007	188.461	CG1640	X	13370606	13380160	+	3058	protein_coding	-	Aminotran_1_2
FBgn0027539	11.1842	13.3326	10.1393	5.66804	CG5807	3R	24805445	24814012	-	2831	protein_coding	-	-
FBgn0027375	9.98471	8.67611	9.74762	6.67485	RecQ5	3L	14628160	14632077	-	3739	protein_coding	-	DEAD
FBgn0037090	66.3307	54.2377	66.183	91.1052	Est-Q	3L	21501421	21503959	+	1827	protein_coding	-	COesterase
FBgn0031514	88.0563	68.3031	81.8781	43.6463	CG3332	2L	3275800	3280534	-	2883	protein_coding	-	-
FBgn0012042	0.134889	0.0919922	0.15588	2.95828	AttA	2R	14747362	14748215	+	790	protein_coding	-	-
FBgn0250907	0.535414	0.416288	0.29728	0.580989	Cht3	2L	22999574	23025915	-	7373	protein_coding	-	CBM_14
FBgn0031579	228.508	244.745	237.555	306.449	CG15422	2L	4004984	4005670	+	687	protein_coding	-	-
FBgn0037996	12.5614	18.3545	17.9907	6.52885	CG4830	3R	12208159	12210360	-	1861	protein_coding	-	AMP-binding
FBgn0263314	2.38069	4.34927	3.8863	8.50155	CG43400	2L	8490739	8491360	+	564	protein_coding	-	-
FBgn0046302	330.733	329.775	363.238	458.369	CG10650	2L	18993360	18995934	-	1784	protein_coding	-	-
FBgn0002569	204.07	209.796	257.401	420.514	Mal-A2	2R	8453627	8455782	+	2036	protein_coding	-	-
FBgn0036023	16.7734	36.7154	6.47452	280.654	CG18179	3L	9639271	9640140	+	870	protein_coding	-	Trypsin
FBgn0032717	17.4657	12.1885	17.5574	11.7175	CG10600	2L	18833710	18839679	-	5295	protein_coding	-	-
FBgn0031473	2.78049	1.84109	2.98308	0.602543	CG3104	2L	2848989	2855778	-	2799	protein_coding	-	-
FBgn0053653	1.87132	1.5998	1.82419	2.64497	Caps	4	1230837	1271759	+	5762	protein_coding	-	PH
FBgn0051514	0.158421	1.27032	0.160516	0.243848	CR31514	3R	9779519	9782693	-	3175	lincRNA	-	-
FBgn0034292	584.02	576.916	600.635	803.955	CG5767	2R	18046386	18047484	-	854	protein_coding	-	-
FBgn0051410	84.2756	99.2477	89.8993	983.319	Npc2e	3R	10053332	10054348	+	661	protein_coding	-	-
FBgn0037819	15.9203	18.5368	11.6572	27.1207	CG14688	3R	10677737	10680925	-	1165	protein_coding	-	PhyH
FBgn0052581	14.171	15.6353	9.0693	22.5353	CG32581	X	15796908	15799162	-	1428	protein_coding	-	-
FBgn0039349	59.5563	56.7694	62.9808	121.232	Ssadh	3R	25624805	25626924	-	1876	protein_coding	-	Aldedh
FBgn0262567	13.7889	16.2756	10.3083	20.4224	CG43107	2R	17140495	17140865	-	371	protein_coding	-	-
FBgn0004430	6.72562	9.05615	9.73039	19.1383	LysS	3L	1227747	1228238	+	492	protein_coding	-	-
FBgn0030834	23.3343	26.7136	21.8502	14.4863	CG8675	X	17248372	17249502	-	1071	protein_coding	-	-
FBgn0010387	1049.63	988.428	1062.5	1574.12	Dbi	3L	7131863	7133463	+	432	protein_coding	-	-
FBgn0001125	152.089	158.539	133.185	170.802	Got2	2L	1984512	1987758	-	1734	protein_coding	-	Aminotran_1_2
FBgn0037548	8.5929	10.5125	8.91939	18.8401	CG7900	3R	8094124	8105083	+	1879	protein_coding	-	Amidase
FBgn0264295	88.8922	61.3881	199.618	25.0983	CG43773	2L	4007690	4007984	+	295	protein_coding	-	-
FBgn0052750	52.3831	42.1834	38.9958	21.9313	CG32750	X	6194737	6196439	-	1645	protein_coding	-	CN_hydrolase
FBgn0043575	438.251	518.185	721.236	2076.25	PGRP-SC2	2R	8716950	8717695	+	746	protein_coding	-	-
FBgn0031523	32.2033	23.4806	34.7312	58.9025	CG15408	2L	3332814	3334790	+	1565	protein_coding	-	Sugar_tr
FBgn0034662	160.774	155.506	145.473	186.016	CG13492	2R	21820662	21831409	-	9183	protein_coding	-	-
FBgn0039207	17.5242	19.8183	15.6204	10.2721	CG5789	3R	24536204	24543914	-	5283	protein_coding	-	ABC_tran
FBgn0040253	11.2594	8.22264	8.80662	4.31341	Ugt86Dg	3R	11164423	11166074	-	1584	protein_coding	-	UDPGT
FBgn0031406	78.2631	37.6662	40.3291	52.0445	Send1	2L	2254176	2255050	-	875	protein_coding	-	Trypsin
FBgn0039611	1.44002	1.33661	1.45969	3.73102	CG14528	3R	28875621	28877805	+	2185	protein_coding	-	-
FBgn0040958	31.9905	23.1284	46.2715	24.2394	Peritrophin-15b	2L	8394446	8394940	-	428	protein_coding	-	-
FBgn0040636	67.3777	57.732	71.4717	43.6931	CG13255	3L	20837488	20838839	+	1352	protein_coding	-	-
FBgn0015040	35.7118	19.7382	43.8997	15.2176	Cyp9c1	2R	24631063	24632923	+	1743	protein_coding	-	p450
FBgn0263316	10.3864	10.0287	10.9723	15.2412	Mrp4	3R	11569250	11575937	+	4726	protein_coding	-	ABC_membrane
FBgn0260396	190.476	72.0316	64.3285	83.267	CG42521	3L	10623066	10623576	-	457	protein_coding	-	-
FBgn0051119	9.75697	6.6311	11.6213	5.31367	HdacX	3R	24854496	24856243	-	1692	protein_coding	-	Hist_deacetyl
FBgn0032285	69.3338	27.6302	60.1531	115.126	CG17108	2L	10692940	10694103	-	1164	protein_coding	-	-
FBgn0034258	151.133	149.432	155.914	109.088	eIF3-S8	2R	17665678	17669275	+	3321	protein_coding	-	-
FBgn0038074	0.581882	0.74597	1.16608	10.0125	Gnmt	3R	12674608	12676084	+	990	protein_coding	-	-
FBgn0033443	26.98	34.0631	43.6882	18.4224	CG1698	2R	9793326	9798006	+	4106	protein_coding	-	SNF
FBgn0040367	0.0302132	0.645153	0.00592064	0.309464	CG11382	X	1209970	1211853	+	1884	protein_coding	-	-
FBgn0040069	50.2549	81.7828	37.0797	107.806	vanin-like	X	6200188	6202559	-	1864	protein_coding	-	CN_hydrolase
FBgn0267439	1.2715	2.15971	0.669494	1.90357	CR45789	2L	10392867	10393434	-	568	lincRNA	-	-
FBgn0030979	0.036209	1.24292	0.0590235	0.0697579	CG14190	X	19056911	19067792	+	2489	protein_coding	-	-
FBgn0262531	0.457713	0.22566	0.252117	8.45431	CG43085	3L	17645486	17646737	-	1193	protein_coding	-	-
FBgn0004425	1261.28	2139.99	2670.26	4563.1	LysB	3L	1207371	1207981	+	611	protein_coding	-	-
FBgn0038865	2.1423	1.37089	1.78913	3.48994	CG10824	3R	21159238	21161092	-	1855	protein_coding	-	-
FBgn0263121	10.9662	12.068	16.2128	9.57433	Prosalpha1	2R	7827303	7828678	-	969	protein_coding	-	Proteasome
FBgn0051248	16.7011	21.4764	16.9125	24.0373	CG31248	3R	7129320	7130908	+	977	protein_coding	-	-
FBgn0052984	2.04938	4.4636	5.09457	1.24581	CG32984	2L	8964982	8967035	+	1935	protein_coding	-	DUF229
FBgn0031560	97.3137	112.492	107.186	333.183	CG16713	2L	3695032	3695411	-	325	protein_coding	-	-
FBgn0031414	0.090969	0.0836733	0.127201	0.3761	eys	2L	2311680	2358944	+	8481	protein_coding	-	Laminin_G_2
FBgn0034352	0.409241	1.05278	0	2.76214	CG17669	2R	18452737	18454462	-	1726	protein_coding	-	-
FBgn0033196	13.7414	13.9723	15.009	8.41001	CG1358	2R	7595265	7620711	-	4058	protein_coding	-	MFS_1
FBgn0031182	25.5095	19.8257	25.4759	16.3792	Cyp6t1	X	21517434	21519218	-	1785	protein_coding	-	p450
FBgn0002719	76.0963	65.4539	88.3805	159.243	Men	3R	12713103	12722442	-	3074	protein_coding	-	Malic_M
FBgn0030882	5.88891	7.05004	6.52365	8.68242	GS	X	17889547	17898603	+	2838	protein_coding	-	-
FBgn0041581	0.385514	0.128659	0.3914	2.18665	AttB	2R	14749223	14750165	+	879	protein_coding	-	-
FBgn0036563	7.62583	6.37547	10.0334	19.0236	CG13075	3L	16083993	16085264	+	1149	protein_coding	-	-
FBgn0034564	20.1091	34.4136	16.0726	28.1891	CG9344	2R	20977056	20977600	+	474	protein_coding	-	-
FBgn0262559	455.775	437.575	406.286	496.631	Mdh2	3R	18226396	18228718	+	1335	protein_coding	-	-
FBgn0003638	31.3125	33.7411	34.1739	23.9334	su(w[a])	X	1012779	1046040	+	5658	protein_coding	-	-
FBgn0029820	30.9292	23.454	32.0796	21.6372	CG16721	X	5879869	5883391	+	2697	protein_coding	-	-
FBgn0000964	0.025634	2.01231	0.0455772	0.773371	tj	2L	19464267	19467758	+	3492	protein_coding	-	bZIP_Maf
FBgn0032086	4.91485	6.44819	5.30499	11.8402	CG17906	2L	8994391	8995617	+	971	protein_coding	-	-
FBgn0017424	0	0.00689821	0	0.279087	CR11538	3L	12129103	12131488	-	2386	lincRNA	-	-
FBgn0003388	0.989142	0.389185	1.43495	0.4254	shd	3L	14614458	14622205	+	3016	protein_coding	-	p450
FBgn0263446	0.0580357	0.208879	0.140739	0.53341	CR43469	2R	12872756	12875087	+	2199	lincRNA	-	Sugar_tr
FBgn0031735	22.3142	13.6052	17.765	11.3492	CG11029	2L	5746157	5747961	+	1805	protein_coding	-	Lipase_GDSL
FBgn0264078	9.0235	8.43738	10.4635	13.2839	Flo2	X	14839376	14933946	+	5053	protein_coding	-	-
FBgn0052647	1.38393	0.865446	1.53622	3.63291	CG32647	X	12771844	12784958	-	6004	protein_coding	-	-
FBgn0043470	345.746	442.607	283.218	488.355	lambdaTry	2R	11336840	11337791	+	952	protein_coding	-	Trypsin
FBgn0260474	0.14875	0.2744	0.374307	1.85676	CG30002	2R	9704384	9706147	+	1572	protein_coding	-	Trypsin
FBgn0029798	3.84257	3.90387	4.56944	2.13611	CG4078	X	5747747	5752077	+	3603	protein_coding	-	-
FBgn0031756	0.0313839	1.41046	0.00517752	0.249136	CG13992	2L	5965391	5967752	-	2313	protein_coding	-	-
FBgn0085362	0	0.1823	0.0189927	1.49068	Vml	X	2275822	2277781	+	1960	protein_coding	-	-
FBgn0027580	54.9496	54.8063	53.6472	88.891	CG1516	2R	9850703	9861543	-	4739	protein_coding	-	CPSase_L_D2
FBgn0037222	5.11496	4.09318	6.83667	3.94318	CG14642	3R	4241045	4242717	-	1414	protein_coding	-	Trypsin
FBgn0066084	4718.8	5399.76	4160.66	2906.16	RpL41	2R	24903416	24903935	-	320	protein_coding	-	-
FBgn0030503	25.5354	20.4195	27.96	47.0681	Tango2	X	13616989	13619207	+	1622	protein_coding	-	DUF833
FBgn0033871	14.2311	12.2571	15.9981	9.59611	CG13339	2R	13824858	13825572	+	662	protein_coding	-	-
FBgn0027525	68.8668	63.7384	68.6203	44.8879	CG7686	2R	10836570	10838727	-	2099	protein_coding	-	-
FBgn0010041	2.66629	2.57265	6.54389	16.4924	GstD5	3R	12375733	12376572	+	840	protein_coding	-	GST_C
FBgn0035496	0.573164	0.86518	0.884855	2.76933	CG14990	3L	4093207	4094344	+	1072	protein_coding	-	Trypsin
FBgn0030060	68.3481	61.388	94.9565	61.135	CG2004	X	8712472	8714924	-	2028	protein_coding	-	-
FBgn0051326	1.88321	2.3327	3.74724	8.45015	CG31326	3R	14218136	14220205	-	1761	protein_coding	-	Trypsin
FBgn0039073	0.780108	3.49336	0.406883	1.99269	CG4408	3R	23361889	23363574	-	1686	protein_coding	-	-
FBgn0029710	2.54149	4.09625	3.51297	8.11165	CG3568	X	4542630	4544497	+	1693	protein_coding	-	-
FBgn0053013	1.72332	1.78096	1.29459	4.10578	CR33013	2R	12363320	12366579	+	2636	pseudogene	-	-
FBgn0038695	0.774314	1.54676	0.0261749	2.19659	CG14280	3R	19256777	19260132	+	2847	protein_coding	-	CUB
FBgn0050371	37.3934	40.3142	31.8138	77.9397	CG30371	2R	8267643	8269334	-	1258	protein_coding	-	Trypsin
FBgn0034629	52.287	48.8365	48.0546	61.681	Acox57D-d	2R	21389405	21392439	+	2252	protein_coding	-	-
FBgn0033518	14.3956	18.7331	11.6714	49.2822	Prx2540-2	2R	10418718	10419761	+	856	protein_coding	-	-
FBgn0036824	99.86	87.1486	104.589	139.882	CG3902	3L	18893120	18898293	-	1585	protein_coding	-	-
FBgn0063494	144.384	139.183	162.418	249.879	GstE6	2R	18406011	18406761	+	751	protein_coding	-	-
FBgn0025709	52.9534	91.0518	57.4763	99.9243	CG8083	2R	9078721	9082374	+	2115	protein_coding	-	-
FBgn0036741	20.2167	17.3184	20.8433	26.9512	CG7510	3L	17621824	17630971	+	4338	protein_coding	-	-
FBgn0050151	7.39725	3.34067	8.05141	4.66594	CG30151	2R	20528503	20529464	-	962	protein_coding	-	-
FBgn0039756	173.075	194.691	175.835	261.328	CG9743	3R	30196360	30202998	-	1733	protein_coding	-	-
FBgn0036320	36.8962	38.6076	52.8261	106.407	CG10943	3L	12861717	12862920	-	1150	protein_coding	-	-
FBgn0034160	111.035	194.569	117.132	138.813	CG5550	2R	16816589	16817577	+	938	protein_coding	-	Fibrinogen_C
FBgn0030824	0.875248	1.01412	0.980241	34.1773	CG5070	X	17203112	17203925	+	814	protein_coding	-	-
FBgn0050043	23.6578	17.3154	21.1302	11.1642	CG30043	2R	12359436	12363165	+	3082	protein_coding	-	-
FBgn0011705	35.9668	56.719	44.4556	39.9364	rost	2L	8985936	8989539	-	1671	protein_coding	-	-
FBgn0030077	4.94692	4.34536	6.37067	3.42546	CG15365	X	9054698	9067983	-	3481	protein_coding	-	Fez1
FBgn0259237	41.3396	58.8265	54.1079	111.01	CG42335	3R	21758764	21769301	+	2786	protein_coding	-	-
FBgn0051792	3.39981	2.41891	1.26937	2.49316	CG31792	2L	18997448	19002713	+	4390	protein_coding	-	ABC_membrane
FBgn0053511	15.4681	14.4385	17.4265	34.9552	CG33511	2L	21081127	21082494	-	1248	protein_coding	-	-
FBgn0044011	0.398444	0.302863	0.370247	1.09925	Spn43Ad	2R	7153738	7155424	-	1432	protein_coding	-	Serpin
FBgn0011555	1318.38	1144.02	1149.34	738.758	thetaTry	2R	11341714	11342760	-	1047	protein_coding	-	Trypsin
FBgn0050382	4.14927	6.04458	5.16917	7.16351	CG30382	2R	7830413	7831771	-	952	protein_coding	-	Proteasome
FBgn0025111	3.23054	11.9599	3.17772	3.42857	Ant2	X	10778954	10786907	-	1437	protein_coding	-	Mito_carr
FBgn0015037	33.0294	23.5211	62.1377	15.8794	Cyp4p1	2R	9240041	9242139	+	1680	protein_coding	-	p450
FBgn0038098	51.1699	40.6075	48.8459	230.747	CG7381	3R	12967775	12977471	-	3501	protein_coding	-	-
FBgn0033301	191.181	261.957	220.222	313.57	CG12780	2R	8551859	8552290	-	432	protein_coding	-	-
FBgn0034296	604.096	925.292	1074.34	2140.4	CG10912	2R	18056064	18057065	-	910	protein_coding	-	-
FBgn0016123	307.792	237.261	384.583	183.765	Aph-4	3R	31048929	31052540	+	2412	protein_coding	-	-
FBgn0017561	4.99362	6.9294	5.67901	8.72338	Ork1	X	10878054	10891250	-	4482	protein_coding	-	Ion_trans_2
FBgn0016081	16.345	12.5573	16.1276	20.8082	fry	3L	9631834	9679103	-	11788	protein_coding	-	-
FBgn0032297	7.15374	7.95	6.93313	8.71874	CG17124	2L	10744075	10756325	-	2989	protein_coding	-	-
FBgn0031695	13.8396	10.6253	17.4842	5.73646	Cyp4ac3	2L	5268498	5270329	+	1606	protein_coding	-	p450
FBgn0025687	9.59025	11.5028	14.3335	23.8908	LKR	2L	7791175	7795959	-	3495	protein_coding	-	Saccharop_dh
FBgn0040234	13.7208	12.5047	13.4154	15.9076	c12.2	X	9319359	9324458	+	4444	protein_coding	-	AAA_5
FBgn0003308	17.2737	14.1309	17.7963	31.5611	ry	3R	13032528	13038020	+	4337	protein_coding	-	Fer2
FBgn0031906	10.9387	10.2629	11.0937	4.88339	CG5160	2L	7390984	7398750	-	1686	protein_coding	-	Ras
FBgn0261675	47.3959	41.4857	43.0444	230.284	Npc1b	X	20934869	20939503	+	3971	protein_coding	-	-
FBgn0032701	17.8341	18.2593	22.0569	14.4648	CG10341	2L	18698714	18700645	+	1873	protein_coding	-	-
FBgn0028424	58.979	71.2483	47.7885	62.9987	JhI-26	2R	16289320	16291333	+	1495	protein_coding	-	-
FBgn0033945	24.5417	34.2176	28.9297	45.827	CG12868	2R	14604549	14605297	-	688	protein_coding	-	-
FBgn0051097	5.14193	9.32098	3.95765	13.1698	CG31097	3R	25296128	25297778	-	1477	protein_coding	-	-
FBgn0042126	2.61839	8.15	1.9601	1.76771	CG18788	2L	12034190	12036131	+	1804	protein_coding	-	MFS_1
FBgn0033541	12.5995	5.04857	20.4204	1.99027	CG12934	2R	10648888	10649830	+	943	protein_coding	-	-
FBgn0035476	19.4424	22.6385	17.8255	38.2486	CG12766	3L	3938624	3940125	-	1075	protein_coding	-	Aldo_ket_red
FBgn0037635	1.57637	2.69924	2.4971	6.48381	CG9837	3R	8807679	8813579	-	2642	protein_coding	-	-
FBgn0050265	0.43491	3.03433	0.468274	0.833956	CG30265	2R	22832456	22834580	+	1771	protein_coding	-	MFS_1
FBgn0034052	206.297	100.881	141.545	31.1026	CG8299	2R	15940610	15941483	-	874	protein_coding	-	Trypsin
FBgn0000078	644.102	580.288	685.822	1773.91	Amy-d	2R	17124764	17126369	+	1606	protein_coding	-	-
FBgn0003068	5.78213	11.0311	5.58662	7.37884	per	X	2685580	2692780	+	4527	protein_coding	-	PAS
FBgn0034514	14.5321	0	0	0	CG13427	2R	20538877	20539316	-	440	protein_coding	-	-
FBgn0263445	4.96734	5.00561	4.68542	7.03745	CR43468	2R	12875164	12877280	+	2060	lincRNA	-	-
FBgn0040398	181.543	141.619	161.231	105.023	CG14629	X	1051525	1052631	+	1107	protein_coding	-	-
FBgn0040850	43.8856	75.4185	61.3716	104.135	CG15210	X	10839230	10839895	+	609	protein_coding	-	-
FBgn0036419	447.104	704.017	578.05	918.37	CG13482	3L	14329346	14329885	+	540	protein_coding	-	-
FBgn0262031	4.16671	2.46657	4.9061	0.619069	CR42842	3L	19478284	19478670	+	330	pseudogene	-	-
FBgn0039778	2923.9	4720.66	1778.61	3224.42	Jon99Fi	3R	30488963	30489895	+	933	protein_coding	-	Trypsin
FBgn0266430	26.5118	28.8406	30.245	11.6927	CG45060	X	9868068	9868568	-	501	protein_coding	-	-
FBgn0053526	29.1873	42.9143	30.4668	27.095	PNUTS	2L	870465	877038	+	5428	protein_coding	-	-
FBgn0039723	0.624158	0.467464	0.349264	1.11084	CG15522	3R	29927255	29928766	+	1381	protein_coding	-	-
FBgn0029969	47.0704	51.1902	47.5226	63.6616	CG10932	X	7887130	7888785	-	1656	protein_coding	-	Thiolase_N
FBgn0265829	4.38481	3.40775	5.07528	1.8749	CR44618	2L	10542860	10543522	-	663	lincRNA	-	-
FBgn0035743	43.652	80.4943	92.8848	286.971	CG15829	3L	7128903	7129673	+	697	protein_coding	-	-
FBgn0035356	177.131	169.904	169.356	276.599	CG16986	3L	2600331	2601536	+	769	protein_coding	-	4HBT
FBgn0025866	17.4076	16.0911	23.2719	14.7891	CalpB	3L	9888762	9893319	+	4274	protein_coding	-	Peptidase_C2
FBgn0051211	16.5083	15.4035	17.5809	12.0677	CG31211	3R	11949680	11954038	+	2927	protein_coding	-	-
FBgn0000504	6.0284	5.54583	5.40168	8.50397	dsx	3R	7924323	7967408	-	9053	protein_coding	-	DM
FBgn0029896	376.975	299.529	573.749	712.303	CG3168	X	6720004	6739986	-	5171	protein_coding	-	Sugar_tr
FBgn0032338	1.46973	0.562684	0.592802	0.0800392	CG16854	2L	11086721	11090973	+	3075	protein_coding	-	DUF229
FBgn0038530	0.939668	0.351161	9.37547	47.7317	AttD	3R	17625268	17626086	+	742	protein_coding	-	-
FBgn0036836	2.48814	6.80282	2.16501	3.53688	CG11619	3L	18985905	18988323	-	2419	protein_coding	-	-
FBgn0260756	8.75146	6.89561	9.33192	5.36249	CG42554	3L	835683	836770	+	1023	protein_coding	-	-
FBgn0010019	447.196	172.275	106.479	218.377	Cyp4g1	X	467057	469335	-	2279	protein_coding	-	p450
FBgn0033224	58.5983	30.7451	52.9706	32.1106	Nop17l	2R	7800785	7806385	-	3991	protein_coding	-	-
FBgn0037801	0.414575	0.514409	0.562585	2.32847	CG3999	3R	10251518	10255268	+	3197	protein_coding	-	-
FBgn0040503	0.088043	0.0793211	0.0822052	1.06676	CG7763	2R	11414510	11415462	+	892	protein_coding	-	Lectin_C
FBgn0001248	278.06	229.257	312.776	548.888	Idh	3L	8356404	8360906	-	2434	protein_coding	-	-
FBgn0039470	20.9615	12.5454	51.4757	9.69381	CG6296	3R	27003236	27005469	-	2127	protein_coding	-	Lipase
FBgn0032850	26.8259	22.5516	33.8383	17.3907	Kua	2L	20097581	20103375	+	2487	protein_coding	-	-
FBgn0038100	37.2272	25.3392	36.2556	21.9137	Paip2	3R	12980792	12985488	+	2039	protein_coding	-	PAM2
FBgn0042178	2.94676	5.27587	2.07155	3.25243	CG32165	3L	16595181	16600459	+	3888	protein_coding	-	-
FBgn0038846	31.0964	35.1404	36.933	53.1505	CG5697	3R	21015949	21017120	+	987	protein_coding	-	-
FBgn0031945	5.0717	5.25649	6.76297	3.18784	CG7191	2L	7767628	7775033	+	1643	protein_coding	-	-
FBgn0032706	158.199	120.834	192.274	97.5363	Irk3	2L	18711071	18713748	-	2096	protein_coding	-	-
FBgn0051324	3.33353	6.08203	5.82658	9.47673	CG31324	3R	26106868	26130674	+	3925	protein_coding	-	-
FBgn0030073	10.6372	10.2954	14.4485	26.8943	CG10962	X	8972908	8974255	-	1074	protein_coding	-	adh_short
FBgn0031791	14.8819	18.2505	12.3665	33.2762	AANATL2	2L	6255859	6256822	+	964	protein_coding	-	Acetyltransf_1
FBgn0033097	34.518	27.765	31.4841	12.3887	Zip42C.2	2R	6718196	6719533	-	1278	protein_coding	-	-
FBgn0042206	7.35379	5.62209	11.5727	39.5445	GstD10	3R	12364776	12365735	-	876	protein_coding	-	GST_C
FBgn0045800	10.2163	23.266	11.5188	8.33871	Uhg1	2R	17699097	17703344	+	1065	lincRNA	-	-
FBgn0034198	20.4721	18.2771	17.2618	24.7114	CG11400	2R	17134129	17135345	+	1217	protein_coding	-	-
FBgn0037000	13.9102	10.7707	12.4414	16.7561	ZnT77C	3L	20484293	20494921	-	2536	protein_coding	-	-
FBgn0031012	44.6231	50.6283	48.9277	59.5636	CG8051	X	19301330	19307925	-	2565	protein_coding	-	MFS_1
FBgn0030838	25.9363	23.5694	27.5302	19.1785	CG5445	X	17282496	17305475	+	2416	protein_coding	-	-
FBgn0003162	5.50775	3.99168	4.3411	6.65974	Pu	2R	21175315	21182608	+	2152	protein_coding	-	GTP_cyclohydroI
FBgn0038198	95.7896	61.0128	74.4074	37.5149	Npc2b	3R	14089517	14092425	+	922	protein_coding	-	-
FBgn0267164	6.1595	5.65552	6.00061	9.66102	CR45604	X	11089231	11095143	-	5913	lincRNA	-	-
FBgn0020388	10.3144	9.80784	11.6862	13.5037	Gcn5	3L	12521129	12524014	-	2770	protein_coding	-	Bromodomain
FBgn0038479	7.4296	8.44152	6.30329	10.6286	CG17477	3R	17126088	17126938	-	851	protein_coding	-	Trypsin
FBgn0011674	4.83893	8.31353	4.77225	6.38049	insc	2R	20821262	20836028	-	3887	protein_coding	-	-
FBgn0039241	11.6852	16.1842	12.6412	21.4691	CG11089	3R	24877045	24881478	+	2285	protein_coding	-	-
FBgn0031139	0.094704	0.063126	0.103186	1.19675	CG11227	X	20930972	20933559	-	2531	protein_coding	-	-
FBgn0036208	0.288087	0.208228	0.157915	0.756599	CG10361	3L	11798948	11800861	-	1431	protein_coding	-	Aminotran_1_2
FBgn0039151	11.4757	5.98336	10.4325	8.46792	CG13607	3R	24114043	24116322	-	2212	protein_coding	-	-
FBgn0020906	735.666	1494.63	622.324	3296.35	Jon25Bi	2L	4954279	4955144	-	866	protein_coding	-	Trypsin
FBgn0032780	5.74134	4.90157	6.99608	3.58988	CG13085	2L	19424050	19430270	+	1433	protein_coding	-	-
FBgn0034159	3.23518	2.45834	2.7061	6.04493	CG15615	2R	16793119	16796407	-	1429	protein_coding	-	-
FBgn0037167	3.87272	2.27586	4.27654	9.63279	CG11425	3L	22474795	22475792	+	998	protein_coding	-	-
FBgn0032668	3.4988	3.69378	3.11104	7.15256	CG17681	2L	18153123	18154516	+	1282	protein_coding	-	-
FBgn0031602	3.57358	4.10869	3.8493	7.23332	CG15431	2L	4403992	4441282	-	6408	protein_coding	-	-
FBgn0031307	6.63444	6.27504	8.33961	14.3487	MFS3	2L	1143201	1147395	+	2029	protein_coding	-	MFS_1
FBgn0031169	0.0471315	0.0806373	0.188814	0.0178397	CG1494	X	21285301	21292458	+	5469	protein_coding	-	ABC_tran
FBgn0265042	68.7181	80.2707	64.9832	83.994	Irk1	3R	23168317	23185642	+	5246	protein_coding	-	-
FBgn0032387	22.6468	21.2423	35.5754	101.771	CG16965	2L	11981591	11984380	+	2300	protein_coding	-	-
FBgn0085455	44.2904	40.1773	59.4783	101.859	CG34426	3L	8802463	8803599	+	1022	protein_coding	-	-
FBgn0002868	3728.47	3960.53	3710.75	4670.74	MtnA	3R	9783407	9784370	-	700	protein_coding	-	-
FBgn0034356	15.7115	12.471	16.1947	7.1461	CG10924	2R	18527430	18535749	+	3516	protein_coding	-	-
FBgn0003087	1.33142	5.12116	2.70079	0.399563	pim	2L	10362989	10364092	+	978	protein_coding	-	-
FBgn0035090	1.28634	1.85442	2.60794	6.52323	CG2736	2R	24973431	24975341	-	1726	protein_coding	-	-
FBgn0040736	12.7456	7.97224	12.9876	34.1462	IM3	2R	18387895	18388734	+	769	protein_coding	-	-
FBgn0086254	239.766	174.347	149.283	275.33	CG6084	3L	11620535	11624381	-	1521	protein_coding	-	Aldo_ket_red
FBgn0028988	8.93486	4.93807	4.88415	7.32501	Spn42Dd	2R	6883280	6884873	+	1195	protein_coding	-	Serpin
FBgn0032187	26.3129	28.8626	20.0805	25.4747	CG4839	2L	10144776	10156407	+	6512	protein_coding	-	Pkinase
FBgn0262357	296.626	376.035	221.717	641.941	CG43055	2L	4411155	4411824	+	603	protein_coding	-	Lectin_C
FBgn0031693	56.2859	42.7472	66.1925	36.3436	Cyp4ac1	2L	5264001	5265899	+	1666	protein_coding	-	p450
FBgn0030511	8.32033	6.8711	9.81247	5.95496	CG11158	X	13682952	13684616	+	1608	protein_coding	-	-
FBgn0037440	33.6544	32.4833	33.9574	45.5665	CG1041	3R	6371026	6376044	-	2657	protein_coding	-	-
FBgn0032322	11.3181	9.94868	17.6081	22.2152	CG16743	2L	10972280	10973408	+	1013	protein_coding	-	-
FBgn0001217	1.21284	0.946831	0.821143	1.65378	Hsc70-2	3R	13044759	13047388	+	2174	protein_coding	-	HSP70
FBgn0035718	180.142	166.737	130.199	72.5516	CG14820	3L	6932926	6934824	+	1430	protein_coding	-	-
FBgn0053281	12.3742	12.1606	17.848	24.7005	CG33281	2L	3324237	3326637	+	1594	protein_coding	-	Sugar_tr
FBgn0031998	20.439	20.6184	15.806	24.4808	SLC5A11	2L	8200465	8205132	-	2660	protein_coding	-	-
FBgn0026760	11.3656	9.1153	12.2984	8.10599	Tehao	2L	13435622	13439930	+	3181	protein_coding	-	TIR
FBgn0051288	107.067	144.409	101.477	160.852	CG31288	3R	25297960	25299557	-	1377	protein_coding	-	-
FBgn0051414	0.653582	0.569972	1.31813	3.55409	CG31414	3R	23704804	23708512	+	2335	protein_coding	-	Glyco_hydro_30
FBgn0042105	46.0156	45.4327	57.251	93.9254	CG18748	3R	7786170	7787923	-	1509	protein_coding	-	-
FBgn0032684	18.876	20.6274	19.8289	33.184	CG10178	2L	18509560	18513512	+	1987	protein_coding	-	UDPGT
FBgn0002869	16.5413	28.1675	17.3706	264.347	MtnB	3R	20503102	20503746	-	584	protein_coding	-	-
FBgn0001233	244.857	278.857	232.705	112.352	Hsp83	3L	3192969	3197059	+	2960	protein_coding	-	HATPase_c
FBgn0263220	1.44358	1.62812	1.49079	2.03284	Hk	X	10233347	10263485	-	10725	protein_coding	-	Aldo_ket_red
FBgn0259210	0.0946246	0.0769054	0.00885387	0.152393	prom	2R	24415410	24428387	-	4379	protein_coding	-	Prominin
FBgn0264844	0.138653	0.179882	0.0921099	0.803367	CR44052	3R	23706361	23707146	-	650	lincRNA	-	Glyco_hydro_30
FBgn0031069	133.995	145.555	113.738	157.686	Pmp70	X	19750770	19759280	+	3659	protein_coding	-	ABC_tran
FBgn0259979	126.438	126.47	120.468	140.528	CG17337	2R	5697872	5700212	+	1661	protein_coding	-	Peptidase_M20
FBgn0011205	74.1707	73.5996	76.4926	95.3073	fbl	3L	20384429	20391913	+	3513	protein_coding	-	Fumble
FBgn0038719	38.3545	24.0919	56.2765	87.8924	CG16727	3R	19613381	19615784	+	2014	protein_coding	-	Sugar_tr
FBgn0034255	1.34589	5.07766	5.89963	1.4712	Oxp	2R	17633797	17634167	-	371	protein_coding	-	-
FBgn0039932	0.71971	2.19335	1.17368	2.20999	fuss	4	962341	978489	-	3720	protein_coding	-	-
FBgn0039316	36.1666	34.1894	48.4793	30.2978	CG11893	3R	25289889	25291366	+	1415	protein_coding	-	-
FBgn0025625	0.771488	0.908705	1.17231	1.88319	Sik2	X	2055310	2061915	-	5230	protein_coding	-	Pkinase
FBgn0038299	0.215752	0.245122	0.374139	1.37207	Spn88Eb	3R	15206703	15208762	-	1431	protein_coding	-	Serpin
FBgn0263330	0.0970261	0.0904348	0.509868	2.51759	CR43411	2L	14613258	14613621	+	364	lincRNA	-	-
FBgn0033194	13.2363	10.3915	12.7637	15.262	Vps13	2R	7566809	7580675	+	10480	protein_coding	-	-
FBgn0035806	1.94841	1.2502	4.31281	20.8642	PGRP-SD	3L	7651180	7651900	+	721	protein_coding	-	-
FBgn0038546	16.542	15.3857	16.4912	11.1564	CG7379	3R	17796376	17798304	-	1787	protein_coding	-	-
FBgn0052699	12.3735	14.255	12.0597	27.4973	CG32699	X	9571537	9579987	-	3378	protein_coding	-	Acyltransferase
FBgn0040281	0.119455	0.0645437	0.0438406	0.238695	Aplip1	3L	1196317	1199339	+	2411	protein_coding	-	PID
FBgn0023495	0.123569	0.0482951	0.171852	0.968921	Lip3	3R	13370240	13371904	-	1434	protein_coding	-	-
FBgn0040959	394.686	308.805	465.257	265.074	Peritrophin-15a	2L	8395665	8396096	-	361	protein_coding	-	-
FBgn0000097	11.1899	14.8339	11.4309	14.7819	aop	2L	2156484	2178754	-	5454	protein_coding	-	Ets
FBgn0026428	63.8866	45.9451	85.224	53.4319	HDAC6	X	15333310	15340360	+	5251	protein_coding	-	Hist_deacetyl
FBgn0004240	0.508274	0.492142	4.38052	44.8631	Dpt	2R	18865765	18866260	+	496	protein_coding	-	-
FBgn0033397	7.43001	15.9073	9.41199	33.1601	Cyp4p3	2R	9242320	9244410	+	1667	protein_coding	-	p450
FBgn0085423	16.0373	15.2981	17.4073	37.9892	CG34394	2L	3358640	3373372	-	7122	protein_coding	-	GRAM
FBgn0000052	7.07015	11.1434	8.31534	12.2192	ade2	2L	6041181	6046050	-	4434	protein_coding	-	-
FBgn0003557	42.5727	41.3141	42.9169	60.9921	Su(dx)	2L	2037714	2044372	+	4798	protein_coding	-	HECT
FBgn0031397	7.56021	5.72439	8.42266	5.4505	CG15385	2L	2209574	2212571	-	2635	protein_coding	-	Acid_phosphat_A
FBgn0034563	6.68154	9.51012	10.8227	5.31626	CG15649	2R	20972916	20974017	-	766	protein_coding	-	-
FBgn0259896	0.701924	0.331385	0.159853	0.471215	NimC1	2L	13973158	13976769	-	3292	protein_coding	-	-
FBgn0036752	84.2947	97.4699	84.8467	123.526	Adgf-A	3L	17751731	17764158	-	2588	protein_coding	-	-
FBgn0033802	2.42027	3.05464	2.81318	1.70419	CG17724	2R	13176094	13190086	-	8422	protein_coding	-	-
FBgn0003507	1.67713	1.37372	1.02439	2.11672	srp	3R	15986152	16004081	+	5668	protein_coding	-	GATA
FBgn0039761	2227.7	1783.27	2152.18	1290.88	CG18404	3R	30253182	30254097	+	607	protein_coding	-	-
FBgn0033902	157.566	157.075	158.632	105.075	Tango7	2R	14163066	14164825	-	1590	protein_coding	-	-
FBgn0031633	41.947	46.2595	43.6445	51.1078	Fnta	2L	4829214	4830693	-	1352	protein_coding	-	-
FBgn0036770	36.1021	36.7621	35.1194	56.5522	Prestin	3L	17898889	17907812	-	3553	protein_coding	-	Sulfate_transp
FBgn0037010	13.7811	15.8869	14.6752	17.2636	CG4825	3L	20522440	20526174	-	2049	protein_coding	-	PSS
FBgn0262109	114.442	74.2469	124.253	71.5923	CR42862	3L	224106	230964	+	5485	lincRNA	-	-
FBgn0033065	2.04856	2.5564	1.67701	5.32155	Cyp6w1	2R	6173684	6176195	+	2392	protein_coding	-	p450
FBgn0036503	5.50494	29.5656	3.33344	5.29541	CG13454	3L	15516533	15517056	-	524	protein_coding	-	-
FBgn0262572	89.2769	20.8726	6.94341	22.1569	CG43112	2R	11249594	11249933	+	340	protein_coding	-	-
FBgn0037230	2.19662	1.73255	1.97176	8.27818	CG9780	3R	4292274	4294840	-	2182	protein_coding	-	-
FBgn0004514	0.253077	0.230195	0.754926	2.1994	Oct-TyrR	3L	22035003	22065279	+	3682	protein_coding	-	7tm_1
FBgn0039324	105.73	119.059	120.194	162.728	CG10553	3R	25316461	25318111	-	1442	protein_coding	-	-
FBgn0033170	0.854869	1.45105	1.25268	3.5701	sPLA2	2R	7442864	7443827	+	904	protein_coding	-	-
FBgn0038589	1.08932	0.61335	0.41888	1.74451	CG18598	3R	18251115	18251539	+	360	protein_coding	-	-
FBgn0043578	2.41132	0.897543	0.846044	6.14579	PGRP-SB1	3L	16727299	16727989	-	623	protein_coding	-	-
FBgn0001089	133.803	96.838	98.5538	148.385	Gal	2L	6003574	6006827	-	2345	protein_coding	-	-
FBgn0030097	1.41267	1.19419	0.976025	0.12148	CG12115	X	9189326	9190605	-	869	protein_coding	-	-
FBgn0033760	74.1277	127.465	97.263	110.702	CG8785	2R	12640690	12648224	-	2189	protein_coding	-	Aa_trans
FBgn0032202	78.5847	65.812	84.69	53.5149	CG18619	2L	10264125	10265229	+	634	protein_coding	-	bZIP_2
FBgn0036262	28.2363	10.0935	13.1228	52.5125	CG6910	3L	12184984	12187860	+	1609	protein_coding	-	-
FBgn0002565	0.0150262	0.0344189	0.0245525	3.14294	Lsp2	3L	12129393	12131869	+	2477	protein_coding	-	-
FBgn0035325	3.67132	3.50696	5.67618	9.87057	CG13806	3L	2266394	2267640	+	1175	protein_coding	-	CBM_14
FBgn0031417	8.94297	7.29892	9.15776	21.8444	CG3597	2L	2370152	2371524	-	1229	protein_coding	-	GFO_IDH_MocA
FBgn0050025	145.289	113.224	266.811	117.448	CG30025	2R	11353564	11354373	-	810	protein_coding	-	Trypsin
FBgn0035348	9.36799	9.91757	9.10443	46.9411	CG16758	3L	2499372	2503606	-	1985	protein_coding	-	-
FBgn0033879	207.528	220.556	195.195	258.486	CG6543	2R	13852947	13854331	-	1124	protein_coding	-	ECH
FBgn0265081	52.0326	49.4816	50.0031	81.5264	CR44192	3R	10052846	10054298	-	1156	lincRNA	-	-
FBgn0029826	64.6275	67.5641	67.0194	82.8087	CG6041	X	5948160	5950208	+	1109	protein_coding	-	Trypsin
FBgn0030421	0.867108	1.35408	1.13808	3.11717	CG3812	X	12765266	12772851	+	3904	protein_coding	-	Acyltransferase
FBgn0054040	41.5113	12.4772	73.4705	145.874	CG34040	2R	21832501	21833551	-	980	protein_coding	-	-
FBgn0004919	4.8876	3.2867	5.47058	2.66381	gol	2R	25072627	25084347	-	4156	protein_coding	-	-
FBgn0033658	1.75283	7.13467	1.62617	1.80084	TwdlBeta	2R	11862537	11863252	-	716	protein_coding	-	-
FBgn0015925	9.59738	11.5044	9.48259	12.0672	csul	2R	16264652	16266959	+	2013	protein_coding	-	-
FBgn0033778	0.370624	0.69713	0.612019	1.95906	CG3790	2R	12872787	12875012	-	1947	protein_coding	-	Sugar_tr
