# Supplementary material for: Intestine-derived α-synuclein initiates and aggravates pathogenesis of Parkinson’s disease in Drosophila
Source: Transl Neurodegener. 2022 Oct 17;11:44. doi: 10.1186/s40035-022-00318-w (PMC9575256; doi:10.1186/s40035-022-00318-w)
Supplement: Supplementary file 4 — Additional file 4. Table S4: The list of bacteria identified on the genera by 16S rRNA analysis. [file 40035_2022_318_MOESM4_ESM.xlsm]

## Sheet: otu_table.s.relative 16S
Taxonomy	A1	A2	A3	A4	B2	B3	B4	C1	C2	C3	C4	D1	D2	D3	D4	Tax_detail
Acetobacter_pasteurianus	0.486788	0.148054	0.522637	0.513582	0.275285	0.139629	0.273035	0.0700411	0.384583	0.377167	0.380629	0.702254	0.713169	0.840058	0.773637	k__Bacteria;p__Proteobacteria;c__Alphaproteobacteria;o__Rhodospirillales;f__Acetobacteraceae;g__Acetobacter;s__Acetobacter_pasteurianus;
Lactobacillus_pentosus	0.0483668	0.0592364	0.0134064	0.0217947	0.0686708	0.0337938	0.0496167	0.521804	0.381259	0.387045	0.373556	0.260499	0.232686	0.136231	0.189393	k__Bacteria;p__Firmicutes;c__Bacilli;o__Lactobacillales;f__Lactobacillaceae;g__Lactobacillus;s__Lactobacillus_pentosus;
Pediococcus_acidilactici	0.293404	0.513638	0.109131	0.240019	0.115093	0.0429783	0.0584957	0.0128602	0.0124713	0.00077772	0.00271276	0.000796237	0.000786979	0.000444412	0.000527739	k__Bacteria;p__Firmicutes;c__Bacilli;o__Lactobacillales;f__Lactobacillaceae;g__Pediococcus;s__Pediococcus_acidilactici;
Acinetobacter_lwoffii	0.0020554	0.00558292	0.00157396	0.0207855	0.0011851	0.0242204	0.0467836	0.00166654	0.00202763	0	0	0	0	0	0	k__Bacteria;p__Proteobacteria;c__Gammaproteobacteria;o__Pseudomonadales;f__Moraxellaceae;g__Acinetobacter;s__Acinetobacter_lwoffii;
Lactobacillus_fructivorans	0.00661062	0.0115177	0.00292571	0.00691615	0.0428209	0.0142304	0.0381453	0.00289793	0.00215725	0.000120361	8.33e-05	0.000231464	0.00019443	5.56e-05	0.000157396	k__Bacteria;p__Firmicutes;c__Bacilli;o__Lactobacillales;f__Lactobacillaceae;g__Lactobacillus;s__Lactobacillus_fructivorans;
Serratia_marcescens	0.000694393	0.00263869	0.000925857	0.00186097	0.0374417	0.00213873	0.00155544	0.000370343	0.000379602	8.33e-05	5.56e-05	0.00012962	0.00019443	9.26e-05	0.000111103	k__Bacteria;p__Proteobacteria;c__Gammaproteobacteria;o__Enterobacteriales;f__Enterobacteriaceae;g__Serratia;s__Serratia_marcescens;
Brevundimonas_intermedia	0.00135175	0.00485149	0.0011388	0.0126935	0.000981409	0.0180079	0.0193689	0.00125917	0.00127768	0	9.26e-06	9.26e-06	1.85e-05	9.26e-06	3.7e-05	k__Bacteria;p__Proteobacteria;c__Alphaproteobacteria;o__Caulobacterales;f__Caulobacteraceae;g__Brevundimonas;s__Brevundimonas_intermedia;
Phaseolus_vulgaris	0.00316643	0.00795312	0.00369417	0.0120176	0.00383305	0.0148693	0.00688838	0.0011388	0.0019443	0	9.26e-06	0	0	0	0	k__Bacteria;p__Cyanobacteria;c__Chloroplast;o__unidentified_Chloroplast;f__unidentified_Chloroplast;g__unidentified_Chloroplast;s__Phaseolus_vulgaris;
Lactobacillus_buchneri	0.0139249	2.78e-05	1.85e-05	2.78e-05	2.78e-05	9.26e-06	1.85e-05	2.78e-05	3.7e-05	0	0	0	0	0	0	k__Bacteria;p__Firmicutes;c__Bacilli;o__Lactobacillales;f__Lactobacillaceae;g__Lactobacillus;s__Lactobacillus_buchneri;
Virgibacillus_proomii	0.0089623	0.00626805	9.26e-06	0.000101844	0.0101474	0.00547182	4.63e-05	0.00385157	0.00402748	0	0	0	0	0	0	k__Bacteria;p__Firmicutes;c__Bacilli;o__Bacillales;f__Bacillaceae;g__Virgibacillus;s__Virgibacillus_proomii;
Caulobacter_sp.	9.26e-06	0.00649952	2.78e-05	0.000157396	8.33e-05	0.000268499	0.000342567	0.000203689	1.85e-05	0	0	0	0	0	1.85e-05	k__Bacteria;p__Proteobacteria;c__Alphaproteobacteria;o__Caulobacterales;f__Caulobacteraceae;g__Caulobacter;s__Caulobacter_sp.;
Bordetella_trematum	9.26e-06	0.00646248	0	2.78e-05	1.85e-05	1.85e-05	0	0	2.78e-05	0	0	0	0	0	0	k__Bacteria;p__Proteobacteria;c__Betaproteobacteria;o__Burkholderiales;f__Alcaligenaceae;g__Bordetella;s__Bordetella_trematum;
Bacillus_velezensis	0.000175913	0.000277757	3.7e-05	0.00019443	0.000138879	0.00399044	0.000148137	5.56e-05	0.00446263	0.000212947	0.000685134	0.000759203	2.78e-05	4.63e-05	3.7e-05	k__Bacteria;p__Firmicutes;c__Bacilli;o__Bacillales;f__Bacillaceae;g__Bacillus;s__Bacillus_velezensis;
Acinetobacter_baumannii	0.00133324	0.00405525	0.000768462	0.00380527	0.00071291	0.00235168	0.003509	0.000990667	0.00105548	0	0	0	0	0	0	k__Bacteria;p__Proteobacteria;c__Gammaproteobacteria;o__Pseudomonadales;f__Moraxellaceae;g__Acinetobacter;s__Acinetobacter_baumannii;
Clostridium_sardiniense	0	0.00276831	0	2.78e-05	2.78e-05	3.7e-05	2.78e-05	0	0	0	1.85e-05	0	0	0	0	k__Bacteria;p__Firmicutes;c__Clostridia;o__Clostridiales;f__Clostridiaceae_1;g__Clostridium_sensu_stricto_1;s__Clostridium_sardiniense;
Bradyrhizobium_elkanii	1.85e-05	0.00239797	5.56e-05	0.00032405	0.00019443	0.000203689	0.000555514	0.00038886	2.78e-05	0	0	0	9.26e-06	0	9.26e-06	k__Bacteria;p__Proteobacteria;c__Alphaproteobacteria;o__Rhizobiales;f__Bradyrhizobiaceae;g__Bradyrhizobium;s__Bradyrhizobium_elkanii;
Lactobacillus_brevis	0.000796237	0.00237945	0.000999926	0.000999926	0.000407377	0.000407377	0.000509222	0.000185171	0.000111103	2.78e-05	0	0.000212947	0.000175913	3.7e-05	4.63e-05	k__Bacteria;p__Firmicutes;c__Bacilli;o__Lactobacillales;f__Lactobacillaceae;g__Lactobacillus;s__Lactobacillus_brevis;
Lactobacillus_mucosae	0.000425894	0.00157396	0.000444412	0.00235168	0.00120361	0.00159248	0.00148137	1.85e-05	9.26e-06	0	0	0	0	0	0	k__Bacteria;p__Firmicutes;c__Bacilli;o__Lactobacillales;f__Lactobacillaceae;g__Lactobacillus;s__Lactobacillus_mucosae;
Pseudomonas_gessardii	9.26e-06	0.00196282	1.85e-05	3.7e-05	1.85e-05	4.63e-05	0.000212947	0.000407377	0	0	0	0	0	0	0	k__Bacteria;p__Proteobacteria;c__Gammaproteobacteria;o__Pseudomonadales;f__Pseudomonadaceae;g__Pseudomonas;s__Pseudomonas_gessardii;
Psychrobacter_sanguinis	0.000120361	0.00180542	0.00166654	0.000138879	0.000111103	0.00025924	0.0011388	0.000370343	0.000166654	0	0	0	0	0	1.85e-05	k__Bacteria;p__Proteobacteria;c__Gammaproteobacteria;o__Pseudomonadales;f__Moraxellaceae;g__Psychrobacter;s__Psychrobacter_sanguinis;
Shewanella_algae	9.26e-06	0.00177765	1.85e-05	0	0	0	0	0	0	0	0	0	9.26e-06	0	0	k__Bacteria;p__Proteobacteria;c__Gammaproteobacteria;o__Alteromonadales;f__Shewanellaceae;g__Shewanella;s__Shewanella_algae;
Helicobacter_ganmani	0	2.78e-05	0	4.63e-05	0	1.85e-05	0	0	0	0.00165729	0.000212947	0.000536997	0.000398119	8.33e-05	0.000111103	k__Bacteria;p__Proteobacteria;c__Epsilonproteobacteria;o__Campylobacterales;f__Helicobacteraceae;g__Helicobacter;s__Helicobacter_ganmani;
Clostridium_perfringens	9.26e-06	0.00108325	0	4.63e-05	9.26e-06	9.26e-06	9.26e-06	0	0	2.78e-05	0	0	0	0	9.26e-06	k__Bacteria;p__Firmicutes;c__Clostridia;o__Clostridiales;f__Clostridiaceae_1;g__Clostridium_sensu_stricto_1;s__Clostridium_perfringens;
Pseudomonas_fragi	0	0.00104622	7.41e-05	8.33e-05	9.26e-06	4.63e-05	0.000101844	0.000157396	1.85e-05	0	1.85e-05	0	9.26e-06	0	0	k__Bacteria;p__Proteobacteria;c__Gammaproteobacteria;o__Pseudomonadales;f__Pseudomonadaceae;g__Pseudomonas;s__Pseudomonas_fragi;
Escherichia_coli	9.26e-05	0.000462929	0.000111103	0.00084253	0.000333309	0.000999926	0.000851789	0.000657359	5.56e-05	0.000185171	0.000398119	7.41e-05	0.000231464	0.000203689	0.000175913	k__Bacteria;p__Proteobacteria;c__Gammaproteobacteria;o__Enterobacteriales;f__Enterobacteriaceae;g__Escherichia-Shigella;s__Escherichia_coli;
Lactobacillus_amylovorus	0.000175913	0.000425894	6.48e-05	0.000981409	0.000268499	0.000555514	0.000361084	1.85e-05	1.85e-05	1.85e-05	1.85e-05	1.85e-05	0	1.85e-05	0	k__Bacteria;p__Firmicutes;c__Bacilli;o__Lactobacillales;f__Lactobacillaceae;g__Lactobacillus;s__Lactobacillus_amylovorus;
Blautia_producta	2.78e-05	9.26e-05	3.7e-05	0.000157396	1.85e-05	0.000185171	0.000268499	0.000768462	0	1.85e-05	0	0	0	0	3.7e-05	k__Bacteria;p__Firmicutes;c__Clostridia;o__Clostridiales;f__Lachnospiraceae;g__Blautia;s__Blautia_producta;
Lactococcus_lactis	0.000222206	5.56e-05	6.48e-05	3.7e-05	0	0.000694393	3.7e-05	3.7e-05	7.41e-05	0	0	0	0	0	0	k__Bacteria;p__Firmicutes;c__Bacilli;o__Lactobacillales;f__Streptococcaceae;g__Lactococcus;s__Lactococcus_lactis;
Alcaligenes_faecalis	0.000120361	0.000305533	5.56e-05	0.000555514	5.56e-05	0.000499963	0.000685134	8.33e-05	6.48e-05	0	0	0	0	0	0	k__Bacteria;p__Proteobacteria;c__Betaproteobacteria;o__Burkholderiales;f__Alcaligenaceae;g__Alcaligenes;s__Alcaligenes_faecalis;
Psychrobacter_cibarius	0	0.000675876	0	1.85e-05	0	1.85e-05	0.00058329	0.000666617	0	0	0	0	0	0	2.78e-05	k__Bacteria;p__Proteobacteria;c__Gammaproteobacteria;o__Pseudomonadales;f__Moraxellaceae;g__Psychrobacter;s__Psychrobacter_cibarius;
Lactobacillus_iners	5.56e-05	3.7e-05	2.78e-05	0.000231464	6.48e-05	0.00019443	0.000101844	2.78e-05	3.7e-05	0.000305533	0.000351826	0.000629583	0.000212947	0.000222206	5.56e-05	k__Bacteria;p__Firmicutes;c__Bacilli;o__Lactobacillales;f__Lactobacillaceae;g__Lactobacillus;s__Lactobacillus_iners;
Clostridiales_bacterium_CIEAF_020	0	0	0	0	0	0	1.85e-05	0	0	0.000175913	0.000249981	0.000574032	0	0.000629583	2.78e-05	k__Bacteria;p__Firmicutes;c__Clostridia;o__Clostridiales;f__Lachnospiraceae;g__Lachnospiraceae_NK4A136_group;s__Clostridiales_bacterium_CIEAF_020;
Shewanella_putrefaciens	0	0.000601807	2.78e-05	0	0	0	0	3.7e-05	0	0	0	0	0	0	0	k__Bacteria;p__Proteobacteria;c__Gammaproteobacteria;o__Alteromonadales;f__Shewanellaceae;g__Shewanella;s__Shewanella_putrefaciens;
Acinetobacter_gandensis	4.63e-05	5.56e-05	1.85e-05	6.48e-05	2.78e-05	0.000592549	5.56e-05	0	2.78e-05	0	0	0	0	0	0	k__Bacteria;p__Proteobacteria;c__Gammaproteobacteria;o__Pseudomonadales;f__Moraxellaceae;g__Acinetobacter;s__Acinetobacter_gandensis;
Brevinema_andersonii	0	0.000536997	0	0	0	0	0	0	0	0	0	0	0	0	0	k__Bacteria;p__Spirochaetes;c__unidentified_Spirochaetes;o__Spirochaetales;f__Brevinemataceae;g__Brevinema;s__Brevinema_andersonii;
Streptococcus_salivarius_subsp._salivarius	0.00019443	0.000481446	0.000101844	0.00051848	0.000407377	0.000472187	0.000416636	0	2.78e-05	9.26e-06	0	1.85e-05	9.26e-06	0	2.78e-05	k__Bacteria;p__Firmicutes;c__Bacilli;o__Lactobacillales;f__Streptococcaceae;g__Streptococcus;s__Streptococcus_salivarius_subsp._salivarius;
Lachnospiraceae_bacterium_mt14	0	0.000509222	0	2.78e-05	0	0	9.26e-06	0	0	0	0	0	0	0	0	k__Bacteria;p__Firmicutes;c__Clostridia;o__Clostridiales;f__Lachnospiraceae;g__Epulopiscium;s__Lachnospiraceae_bacterium_mt14;
Clostridium_sp._Culture-41	0	3.7e-05	9.26e-06	8.33e-05	0	1.85e-05	3.7e-05	0.000268499	0	0.000296274	0.00045367	0.000342567	0.00019443	0.000166654	6.48e-05	k__Bacteria;p__Firmicutes;c__Clostridia;o__Clostridiales;f__Lachnospiraceae;g__unidentified_Lachnospiraceae;s__Clostridium_sp._Culture-41;
Lactobacillus_murinus	3.7e-05	1.85e-05	9.26e-06	0.000425894	8.33e-05	0.000111103	0.000185171	0.000148137	9.26e-06	1.85e-05	1.85e-05	0	2.78e-05	0	0	k__Bacteria;p__Firmicutes;c__Bacilli;o__Lactobacillales;f__Lactobacillaceae;g__Lactobacillus;s__Lactobacillus_murinus;
Bacteroides_intestinalis	0	0	2.78e-05	3.7e-05	9.26e-06	0	6.48e-05	0.000407377	0	0	0	0	0	0	0	k__Bacteria;p__Bacteroidetes;c__Bacteroidia;o__Bacteroidales;f__Bacteroidaceae;g__Bacteroides;s__Bacteroides_intestinalis;
Streptococcus_parauberis	3.7e-05	7.41e-05	8.33e-05	9.26e-06	9.26e-06	0.000379602	0	1.85e-05	0	0	0	0	0	0	0	k__Bacteria;p__Firmicutes;c__Bacilli;o__Lactobacillales;f__Streptococcaceae;g__Streptococcus;s__Streptococcus_parauberis;
Parabacteroides_distasonis	9.26e-06	9.26e-06	0	0.000370343	0	0.000138879	7.41e-05	0.000111103	0	2.78e-05	1.85e-05	0	0	0	9.26e-06	k__Bacteria;p__Bacteroidetes;c__Bacteroidia;o__Bacteroidales;f__Porphyromonadaceae;g__Parabacteroides;s__Parabacteroides_distasonis;
Staphylococcus_epidermidis	3.7e-05	0.000166654	7.41e-05	0.000120361	0.000370343	0.000175913	0.000148137	3.7e-05	4.63e-05	1.85e-05	9.26e-06	0	2.78e-05	0	0	k__Bacteria;p__Firmicutes;c__Bacilli;o__Bacillales;f__Staphylococcaceae;g__Staphylococcus;s__Staphylococcus_epidermidis;
Ruminococcus_sp._5_1_39BFAA	5.56e-05	0.000138879	5.56e-05	0.000351826	9.26e-06	0.000314791	0.00032405	9.26e-05	1.85e-05	2.78e-05	4.63e-05	2.78e-05	4.63e-05	1.85e-05	1.85e-05	k__Bacteria;p__Firmicutes;c__Clostridia;o__Clostridiales;f__Lachnospiraceae;g__Blautia;s__Ruminococcus_sp._5_1_39BFAA;
Bacteroides_vulgatus	0	5.56e-05	2.78e-05	0.000342567	0	0.00012962	0.000157396	9.26e-05	9.26e-06	4.63e-05	4.63e-05	3.7e-05	7.41e-05	1.85e-05	3.7e-05	k__Bacteria;p__Bacteroidetes;c__Bacteroidia;o__Bacteroidales;f__Bacteroidaceae;g__Bacteroides;s__Bacteroides_vulgatus;
Acinetobacter_bohemicus	0	0.00032405	9.26e-06	8.33e-05	1.85e-05	5.56e-05	5.56e-05	0	0	0	0	0	0	0	0	k__Bacteria;p__Proteobacteria;c__Gammaproteobacteria;o__Pseudomonadales;f__Moraxellaceae;g__Acinetobacter;s__Acinetobacter_bohemicus;
Rhodococcus_erythropolis	1.85e-05	9.26e-05	9.26e-06	0.000314791	9.26e-06	0.000111103	0.000148137	4.63e-05	2.78e-05	0	0	0	0	0	0	k__Bacteria;p__Actinobacteria;c__unidentified_Actinobacteria;o__Corynebacteriales;f__Nocardiaceae;g__Rhodococcus;s__Rhodococcus_erythropolis;
Enterococcus_durans	9.26e-06	8.33e-05	1.85e-05	0.000249981	1.85e-05	0.000203689	0.000314791	1.85e-05	0	0	1.85e-05	0.000166654	1.85e-05	1.85e-05	2.78e-05	k__Bacteria;p__Firmicutes;c__Bacilli;o__Lactobacillales;f__Enterococcaceae;g__Enterococcus;s__Enterococcus_durans;
Lactobacillus_reuteri	1.85e-05	0	2.78e-05	0.000268499	8.33e-05	0.000120361	0.000296274	1.85e-05	0	1.85e-05	2.78e-05	0	1.85e-05	0	1.85e-05	k__Bacteria;p__Firmicutes;c__Bacilli;o__Lactobacillales;f__Lactobacillaceae;g__Lactobacillus;s__Lactobacillus_reuteri;
Bifidobacterium_pseudocatenulatum	5.56e-05	9.26e-05	1.85e-05	0.000296274	0	0.00012962	0.000157396	9.26e-06	0	5.56e-05	1.85e-05	0	1.85e-05	9.26e-06	9.26e-06	k__Bacteria;p__Actinobacteria;c__unidentified_Actinobacteria;o__Bifidobacteriales;f__Bifidobacteriaceae;g__Bifidobacterium;s__Bifidobacterium_pseudocatenulatum;
Lactobacillus_agilis	0	9.26e-05	7.41e-05	0.000296274	0.000166654	0.000175913	0.000148137	0	9.26e-06	0	0	0	0	0	0	k__Bacteria;p__Firmicutes;c__Bacilli;o__Lactobacillales;f__Lactobacillaceae;g__Lactobacillus;s__Lactobacillus_agilis;
Kocuria_palustris	1.85e-05	0.000296274	0.000120361	4.63e-05	1.85e-05	8.33e-05	2.78e-05	5.56e-05	0	0	0	0	0	0	0	k__Bacteria;p__Actinobacteria;c__unidentified_Actinobacteria;o__Micrococcales;f__Micrococcaceae;g__Kocuria;s__Kocuria_palustris;
Weissella_confusa	3.7e-05	0.000101844	2.78e-05	0.000277757	7.41e-05	0.000138879	0.000111103	0	1.85e-05	0	9.26e-06	9.26e-06	0	0	0	k__Bacteria;p__Firmicutes;c__Bacilli;o__Lactobacillales;f__Leuconostocaceae;g__Weissella;s__Weissella_confusa;
Bacillus_coagulans	0.000277757	3.7e-05	0	5.56e-05	9.26e-06	9.26e-05	9.26e-06	1.85e-05	0	0	0	0	0	0	0	k__Bacteria;p__Firmicutes;c__Bacilli;o__Bacillales;f__Bacillaceae;g__Bacillus;s__Bacillus_coagulans;
Acinetobacter_sp._CIP_56.2	4.63e-05	2.78e-05	5.56e-05	7.41e-05	4.63e-05	0.000231464	7.41e-05	0.00019443	0.000277757	0	0	0	0	0	0	k__Bacteria;p__Proteobacteria;c__Gammaproteobacteria;o__Pseudomonadales;f__Moraxellaceae;g__Acinetobacter;s__Acinetobacter_sp._CIP_56.2;
Aerococcus_viridans	0	2.78e-05	0.000268499	3.7e-05	2.78e-05	5.56e-05	1.85e-05	2.78e-05	1.85e-05	0	0	0	0	0	0	k__Bacteria;p__Firmicutes;c__Bacilli;o__Lactobacillales;f__Aerococcaceae;g__Aerococcus;s__Aerococcus_viridans;
Moraxella_osloensis	3.7e-05	0.000249981	0.000138879	0.000268499	1.85e-05	0.000175913	0.00012962	6.48e-05	0.000101844	0	0	0	0	0	0	k__Bacteria;p__Proteobacteria;c__Gammaproteobacteria;o__Pseudomonadales;f__Moraxellaceae;g__Enhydrobacter;s__Moraxella_osloensis;
Bacteroides_fragilis	0	0.000268499	0	5.56e-05	0	2.78e-05	1.85e-05	3.7e-05	9.26e-06	0	0	9.26e-06	0	0	0	k__Bacteria;p__Bacteroidetes;c__Bacteroidia;o__Bacteroidales;f__Bacteroidaceae;g__Bacteroides;s__Bacteroides_fragilis;
Lactobacillus_salivarius	4.63e-05	0.000101844	2.78e-05	0.000157396	6.48e-05	0.00025924	7.41e-05	9.26e-06	0	0	0	0	0	0	0	k__Bacteria;p__Firmicutes;c__Bacilli;o__Lactobacillales;f__Lactobacillaceae;g__Lactobacillus;s__Lactobacillus_salivarius;
Cupriavidus_pauculus	0	0.000249981	0	9.26e-06	0	1.85e-05	9.26e-06	0	2.78e-05	0	0	0	0	0	0	k__Bacteria;p__Proteobacteria;c__Betaproteobacteria;o__Burkholderiales;f__Burkholderiaceae;g__Cupriavidus;s__Cupriavidus_pauculus;
Haemophilus_parainfluenzae	0	0	9.26e-06	4.63e-05	0.000240723	5.56e-05	9.26e-06	0	0	7.41e-05	3.7e-05	0	3.7e-05	9.26e-06	2.78e-05	k__Bacteria;p__Proteobacteria;c__Gammaproteobacteria;o__Pasteurellales;f__Pasteurellaceae;g__Haemophilus;s__Haemophilus_parainfluenzae;
Desulfovibrio_piger	0	3.7e-05	9.26e-06	9.26e-06	0.000222206	9.26e-06	0	0	3.7e-05	0	0	0	0	0	0	k__Bacteria;p__Proteobacteria;c__Deltaproteobacteria;o__Desulfovibrionales;f__Desulfovibrionaceae;g__Desulfovibrio;s__Desulfovibrio_piger;
Bacteroides_sartorii	0	0	0	2.78e-05	0	0	1.85e-05	0	0	9.26e-05	1.85e-05	0.000212947	0	1.85e-05	0	k__Bacteria;p__Bacteroidetes;c__Bacteroidia;o__Bacteroidales;f__Bacteroidaceae;g__Bacteroides;s__Bacteroides_sartorii;
Lactobacillus_johnsonii	1.85e-05	3.7e-05	3.7e-05	0.000212947	5.56e-05	0.000175913	0.00012962	3.7e-05	9.26e-06	5.56e-05	9.26e-05	4.63e-05	0.000148137	5.56e-05	7.41e-05	k__Bacteria;p__Firmicutes;c__Bacilli;o__Lactobacillales;f__Lactobacillaceae;g__Lactobacillus;s__Lactobacillus_johnsonii;
Lactobacillus_fermentum	9.26e-06	0.000101844	1.85e-05	0.00019443	0.000120361	0.000101844	0.000166654	0	0	0	0	1.85e-05	1.85e-05	0	0	k__Bacteria;p__Firmicutes;c__Bacilli;o__Lactobacillales;f__Lactobacillaceae;g__Lactobacillus;s__Lactobacillus_fermentum;
[Clostridium]_leptum	0	2.78e-05	0	2.78e-05	0	9.26e-06	1.85e-05	1.85e-05	0	0.00019443	0.000148137	0.000175913	7.41e-05	1.85e-05	9.26e-05	k__Bacteria;p__Firmicutes;c__Clostridia;o__Clostridiales;f__Ruminococcaceae;g__unidentified_Ruminococcaceae;s__[Clostridium]_leptum;
Pseudomonas_japonica	2.78e-05	0.000175913	9.26e-06	0	0	2.78e-05	9.26e-06	0	0	0	0	0	0	0	0.00019443	k__Bacteria;p__Proteobacteria;c__Gammaproteobacteria;o__Pseudomonadales;f__Pseudomonadaceae;g__Pseudomonas;s__Pseudomonas_japonica;
Bacillus_anthracis	0	2.78e-05	1.85e-05	2.78e-05	0	9.26e-06	9.26e-06	0	0	7.41e-05	3.7e-05	5.56e-05	0.000120361	3.7e-05	0.000185171	k__Bacteria;p__Firmicutes;c__Bacilli;o__Bacillales;f__Bacillaceae;g__Bacillus;s__Bacillus_anthracis;
Shewanella_glacialipiscicola	0	0.000185171	0	0	0	0	9.26e-06	3.7e-05	0	0	0	0	0	0	0	k__Bacteria;p__Proteobacteria;c__Gammaproteobacteria;o__Alteromonadales;f__Shewanellaceae;g__Shewanella;s__Shewanella_glacialipiscicola;
Parabacteroides_goldsteinii	9.26e-06	0	9.26e-06	7.41e-05	0	4.63e-05	6.48e-05	0.000185171	0	1.85e-05	0	0	0	1.85e-05	1.85e-05	k__Bacteria;p__Bacteroidetes;c__Bacteroidia;o__Bacteroidales;f__Porphyromonadaceae;g__Parabacteroides;s__Parabacteroides_goldsteinii;
Mucispirillum_schaedleri	0	0	0	9.26e-06	0	3.7e-05	1.85e-05	0	0	7.41e-05	0.000175913	9.26e-06	2.78e-05	4.63e-05	0	k__Bacteria;p__Deferribacteres;c__unidentified_Deferribacteres;o__Deferribacterales;f__Deferribacteraceae;g__Mucispirillum;s__Mucispirillum_schaedleri;
Roseburia_inulinivorans	0	1.85e-05	9.26e-06	4.63e-05	9.26e-06	0.000138879	0.000166654	0	3.7e-05	9.26e-06	1.85e-05	4.63e-05	2.78e-05	7.41e-05	2.78e-05	k__Bacteria;p__Firmicutes;c__Clostridia;o__Clostridiales;f__Lachnospiraceae;g__Roseburia;s__Roseburia_inulinivorans;
Proteus_vulgaris	0	0.000166654	0	2.78e-05	0	2.78e-05	6.48e-05	9.26e-06	0	9.26e-06	9.26e-06	1.85e-05	0	2.78e-05	0	k__Bacteria;p__Proteobacteria;c__Gammaproteobacteria;o__Enterobacteriales;f__Enterobacteriaceae;g__Proteus;s__Proteus_vulgaris;
Sphingobium_yanoikuyae	0	0.000157396	5.56e-05	3.7e-05	0	1.85e-05	0.000111103	9.26e-06	0	0	0	0	0	0	0	k__Bacteria;p__Proteobacteria;c__Alphaproteobacteria;o__Sphingomonadales;f__Sphingomonadaceae;g__Sphingobium;s__Sphingobium_yanoikuyae;
Peptoclostridium_difficile	1.85e-05	3.7e-05	0	0.000120361	9.26e-06	9.26e-05	0.000157396	8.33e-05	0	0	9.26e-06	0	4.63e-05	0	0	k__Bacteria;p__Firmicutes;c__Clostridia;o__Clostridiales;f__Peptostreptococcaceae;g__Peptoclostridium;s__Peptoclostridium_difficile;
Ralstonia_mannitolilytica	1.85e-05	0.000157396	1.85e-05	0.000138879	2.78e-05	6.48e-05	0.000120361	4.63e-05	2.78e-05	0	0	0	0	0	0	k__Bacteria;p__Proteobacteria;c__Betaproteobacteria;o__Burkholderiales;f__Burkholderiaceae;g__Ralstonia;s__Ralstonia_mannitolilytica;
Pantoea_dispersa	4.63e-05	7.41e-05	3.7e-05	8.33e-05	9.26e-06	6.48e-05	0.000101844	0.000157396	0	2.78e-05	9.26e-06	0	0	0	0	k__Bacteria;p__Proteobacteria;c__Gammaproteobacteria;o__Enterobacteriales;f__Enterobacteriaceae;g__Pantoea;s__Pantoea_dispersa;
Corynebacterium_tuberculostearicum	3.7e-05	9.26e-06	0	0.000157396	9.26e-06	3.7e-05	9.26e-06	2.78e-05	0	0	9.26e-06	0	1.85e-05	0	0	k__Bacteria;p__Actinobacteria;c__unidentified_Actinobacteria;o__Corynebacteriales;f__Corynebacteriaceae;g__Corynebacterium_1;s__Corynebacterium_tuberculostearicum;
Chloroflexi_bacterium_OLB14	0	1.85e-05	0	0.000157396	0	6.48e-05	2.78e-05	0	0	0	0	0	0	0	0	k__Bacteria;p__Chloroflexi;c__TK10;o__unidentified_TK10;f__unidentified_TK10;g__unidentified_TK10;s__Chloroflexi_bacterium_OLB14;
Dorea_longicatena	0	3.7e-05	2.78e-05	7.41e-05	1.85e-05	0.000157396	5.56e-05	3.7e-05	0	2.78e-05	0	0	9.26e-06	1.85e-05	0	k__Bacteria;p__Firmicutes;c__Clostridia;o__Clostridiales;f__Lachnospiraceae;g__Dorea;s__Dorea_longicatena;
[Bacillus]_thermocloacae	9.26e-06	3.7e-05	1.85e-05	3.7e-05	0	6.48e-05	0.000101844	0	0	0.000101844	0.000148137	7.41e-05	0.000101844	2.78e-05	0.000138879	k__Bacteria;p__Firmicutes;c__Bacilli;o__Bacillales;f__Bacillaceae;g__Bacillus;s__[Bacillus]_thermocloacae;
Corynebacterium_lipophiloflavum	9.26e-06	7.41e-05	0.000148137	0	9.26e-06	2.78e-05	9.26e-06	0	0	0	0	0	0	0	0	k__Bacteria;p__Actinobacteria;c__unidentified_Actinobacteria;o__Corynebacteriales;f__Corynebacteriaceae;g__Corynebacterium_1;s__Corynebacterium_lipophiloflavum;
Desulfovibrio_sp._UNSW3caefatS	9.26e-06	0	0	0.000138879	0	0	0	0	0	0	0	0	0	0	0	k__Bacteria;p__Proteobacteria;c__Deltaproteobacteria;o__Desulfovibrionales;f__Desulfovibrionaceae;g__Desulfovibrio;s__Desulfovibrio_sp._UNSW3caefatS;
Lactococcus_garvieae	9.26e-06	9.26e-06	4.63e-05	9.26e-06	1.85e-05	0.000138879	9.26e-06	0	9.26e-06	0	0	0	0	0	0	k__Bacteria;p__Firmicutes;c__Bacilli;o__Lactobacillales;f__Streptococcaceae;g__Lactococcus;s__Lactococcus_garvieae;
Weissella_ceti	1.85e-05	0.000120361	3.7e-05	9.26e-06	0	0.00012962	1.85e-05	2.78e-05	0	0	0	0	0	0	0	k__Bacteria;p__Firmicutes;c__Bacilli;o__Lactobacillales;f__Leuconostocaceae;g__Weissella;s__Weissella_ceti;
Vagococcus_fluvialis	0	0	0	3.7e-05	1.85e-05	0.00012962	9.26e-06	0	9.26e-06	0	0	0	0	9.26e-06	0	k__Bacteria;p__Firmicutes;c__Bacilli;o__Lactobacillales;f__Enterococcaceae;g__Vagococcus;s__Vagococcus_fluvialis;
Bacteroides_acidifaciens	0	4.63e-05	9.26e-06	8.33e-05	1.85e-05	3.7e-05	1.85e-05	0.00012962	1.85e-05	3.7e-05	5.56e-05	9.26e-06	0	1.85e-05	0.000111103	k__Bacteria;p__Bacteroidetes;c__Bacteroidia;o__Bacteroidales;f__Bacteroidaceae;g__Bacteroides;s__Bacteroides_acidifaciens;
Bacillus_drentensis	2.78e-05	2.78e-05	2.78e-05	9.26e-06	9.26e-06	0.000120361	4.63e-05	0	0	1.85e-05	9.26e-06	0	1.85e-05	0	0	k__Bacteria;p__Firmicutes;c__Bacilli;o__Bacillales;f__Bacillaceae;g__Bacillus;s__Bacillus_drentensis;
Anaerotruncus_sp._G3	0	9.26e-06	0	0	0	0	0	4.63e-05	0	1.85e-05	3.7e-05	0.000111103	0	4.63e-05	1.85e-05	k__Bacteria;p__Firmicutes;c__Clostridia;o__Clostridiales;f__Ruminococcaceae;g__Anaerotruncus;s__Anaerotruncus_sp._G3;
Providencia_vermicola	0	0.000101844	0	0	0	0	0	0	0	0	0	9.26e-06	0	0	0	k__Bacteria;p__Proteobacteria;c__Gammaproteobacteria;o__Enterobacteriales;f__Enterobacteriaceae;g__Providencia;s__Providencia_vermicola;
Bacteroides_plebeius	0	0	0	0.000101844	0	1.85e-05	9.26e-06	2.78e-05	0	9.26e-06	0	0	0	0	1.85e-05	k__Bacteria;p__Bacteroidetes;c__Bacteroidia;o__Bacteroidales;f__Bacteroidaceae;g__Bacteroides;s__Bacteroides_plebeius;
Brochothrix_thermosphacta	0	0	0	0	0	0.000101844	0	0	0	0	0	0	0	0	0	k__Bacteria;p__Firmicutes;c__Bacilli;o__Bacillales;f__Listeriaceae;g__Brochothrix;s__Brochothrix_thermosphacta;
Lysinibacillus_massiliensis	9.26e-06	1.85e-05	0	9.26e-06	0	4.63e-05	0.000101844	0	0	0	0	0	0	0	0	k__Bacteria;p__Firmicutes;c__Bacilli;o__Bacillales;f__Planococcaceae;g__Lysinibacillus;s__Lysinibacillus_massiliensis;
Janthinobacterium_lividum	0	3.7e-05	9.26e-05	1.85e-05	0	1.85e-05	1.85e-05	0	0	0	0	0	2.78e-05	0	0	k__Bacteria;p__Proteobacteria;c__Betaproteobacteria;o__Burkholderiales;f__Oxalobacteraceae;g__Janthinobacterium;s__Janthinobacterium_lividum;
Gluconobacter_frateurii	0	0	0	5.56e-05	0	9.26e-05	5.56e-05	1.85e-05	0	0	0	0	0	0	0	k__Bacteria;p__Proteobacteria;c__Alphaproteobacteria;o__Rhodospirillales;f__Acetobacteraceae;g__Gluconobacter;s__Gluconobacter_frateurii;
Paracoccus_carotinifaciens	1.85e-05	9.26e-05	5.56e-05	9.26e-06	0	2.78e-05	7.41e-05	2.78e-05	0	0	0	0	0	0	0	k__Bacteria;p__Proteobacteria;c__Alphaproteobacteria;o__Rhodobacterales;f__Rhodobacteraceae;g__Paracoccus;s__Paracoccus_carotinifaciens;
Anaerostipes_hadrus	0	4.63e-05	0	4.63e-05	1.85e-05	3.7e-05	8.33e-05	9.26e-06	0	2.78e-05	0	9.26e-06	0	0	0	k__Bacteria;p__Firmicutes;c__Clostridia;o__Clostridiales;f__Lachnospiraceae;g__Anaerostipes;s__Anaerostipes_hadrus;
Clostridium_sp.	0	0	0	0	0	0	0	0	0	0	1.85e-05	9.26e-06	0	8.33e-05	1.85e-05	k__Bacteria;p__Firmicutes;c__Clostridia;o__Clostridiales;f__Lachnospiraceae;g__unidentified_Lachnospiraceae;s__Clostridium_sp.;
Helicobacter_bilis	0	0	0	8.33e-05	0	0	1.85e-05	2.78e-05	0	0	0	0	0	0	0	k__Bacteria;p__Proteobacteria;c__Epsilonproteobacteria;o__Campylobacterales;f__Helicobacteraceae;g__Helicobacter;s__Helicobacter_bilis;
Rhodopseudomonas_palustris	0	0	0	4.63e-05	0	8.33e-05	0	0	0	0	0	0	0	0	0	k__Bacteria;p__Proteobacteria;c__Alphaproteobacteria;o__Rhizobiales;f__Bradyrhizobiaceae;g__Rhodopseudomonas;s__Rhodopseudomonas_palustris;
Parabacteroides_merdae	2.78e-05	0	0	8.33e-05	0	5.56e-05	3.7e-05	0	0	0	0	0	0	0	0	k__Bacteria;p__Bacteroidetes;c__Bacteroidia;o__Bacteroidales;f__Porphyromonadaceae;g__Parabacteroides;s__Parabacteroides_merdae;
Lactococcus_raffinolactis	0	1.85e-05	1.85e-05	9.26e-06	0	7.41e-05	0	0	0	0	0	0	0	0	0	k__Bacteria;p__Firmicutes;c__Bacilli;o__Lactobacillales;f__Streptococcaceae;g__Lactococcus;s__Lactococcus_raffinolactis;
Lactobacillus_rossiae	4.63e-05	0	0	0	1.85e-05	7.41e-05	1.85e-05	0	0	0	0	0	0	0	0	k__Bacteria;p__Firmicutes;c__Bacilli;o__Lactobacillales;f__Lactobacillaceae;g__Lactobacillus;s__Lactobacillus_rossiae;
Microbacterium_oxydans	0	3.7e-05	1.85e-05	7.41e-05	4.63e-05	5.56e-05	4.63e-05	0	9.26e-06	0	9.26e-06	0	0	0	2.78e-05	k__Bacteria;p__Actinobacteria;c__unidentified_Actinobacteria;o__Micrococcales;f__Microbacteriaceae;g__Microbacterium;s__Microbacterium_oxydans;
Fusobacterium_periodonticum	0	0	9.26e-06	6.48e-05	0	1.85e-05	1.85e-05	0	2.78e-05	0	3.7e-05	0	1.85e-05	0	0	k__Bacteria;p__Fusobacteria;c__Fusobacteriia;o__Fusobacteriales;f__Fusobacteriaceae;g__Fusobacterium;s__Fusobacterium_periodonticum;
Geobacter_soli	9.26e-06	3.7e-05	9.26e-06	9.26e-06	0	1.85e-05	6.48e-05	0	0	0	0	0	0	0	0	k__Bacteria;p__Proteobacteria;c__Deltaproteobacteria;o__Desulfuromonadales;f__Geobacteraceae;g__Geobacter;s__Geobacter_soli;
Leuconostoc_citreum	9.26e-06	9.26e-06	4.63e-05	0	0	6.48e-05	9.26e-06	0	0	0	0	0	0	0	0	k__Bacteria;p__Firmicutes;c__Bacilli;o__Lactobacillales;f__Leuconostocaceae;g__Leuconostoc;s__Leuconostoc_citreum;
Bacteroidetes_bacterium_RM69	0	6.48e-05	0	0	0	0	0	0	0	0	0	0	0	0	0	k__Bacteria;p__Bacteroidetes;c__Bacteroidia;o__Bacteroidales;f__Rikenellaceae;g__Rikenellaceae_RC9_gut_group;s__Bacteroidetes_bacterium_RM69;
Subdoligranulum_sp._4_3_54A2FAA	9.26e-06	6.48e-05	0	9.26e-06	0	1.85e-05	0	0	0	9.26e-06	0	0	0	0	0	k__Bacteria;p__Firmicutes;c__Clostridia;o__Clostridiales;f__Ruminococcaceae;g__unidentified_Ruminococcaceae;s__Subdoligranulum_sp._4_3_54A2FAA;
Fusobacterium_mortiferum	0	3.7e-05	1.85e-05	6.48e-05	0	9.26e-06	5.56e-05	0	0	0	0	0	0	0	0	k__Bacteria;p__Fusobacteria;c__Fusobacteriia;o__Fusobacteriales;f__Fusobacteriaceae;g__Fusobacterium;s__Fusobacterium_mortiferum;
Moraxella_catarrhalis	0	5.56e-05	5.56e-05	9.26e-06	0	4.63e-05	9.26e-06	0	0	0	0	0	0	0	0	k__Bacteria;p__Proteobacteria;c__Gammaproteobacteria;o__Pseudomonadales;f__Moraxellaceae;g__Moraxella;s__Moraxella_catarrhalis;
Brevundimonas_alba	0	0	0	9.26e-06	0	1.85e-05	0	0	0	0	0	0	0	0	5.56e-05	k__Bacteria;p__Proteobacteria;c__Alphaproteobacteria;o__Caulobacterales;f__Caulobacteraceae;g__Brevundimonas;s__Brevundimonas_alba;
Cellulomonas_hominis	0	3.7e-05	0	3.7e-05	0	1.85e-05	5.56e-05	0	9.26e-06	0	0	1.85e-05	0	0	0	k__Bacteria;p__Actinobacteria;c__unidentified_Actinobacteria;o__Micrococcales;f__Cellulomonadaceae;g__Cellulomonas;s__Cellulomonas_hominis;
Bacillus_clausii	0	0	0	0	0	5.56e-05	0	0	0	0	0	0	0	0	0	k__Bacteria;p__Firmicutes;c__Bacilli;o__Bacillales;f__Bacillaceae;g__Bacillus;s__Bacillus_clausii;
Streptococcus_sp._FF10	1.85e-05	0	2.78e-05	0	0	5.56e-05	0	0	0	0	0	0	0	0	0	k__Bacteria;p__Firmicutes;c__Bacilli;o__Lactobacillales;f__Streptococcaceae;g__Streptococcus;s__Streptococcus_sp._FF10;
Coxiella_endosymbiont_of_Dermacentor_marginatus	0	5.56e-05	0	5.56e-05	0	0	0	0	0	0	0	0	0	0	0	k__Bacteria;p__Proteobacteria;c__Gammaproteobacteria;o__Legionellales;f__Coxiellaceae;g__Coxiella;s__Coxiella_endosymbiont_of_Dermacentor_marginatus;
Bacillus_cytotoxicus	2.78e-05	0	0	0	0	9.26e-06	0	1.85e-05	5.56e-05	0	0	0	0	0	0	k__Bacteria;p__Firmicutes;c__Bacilli;o__Bacillales;f__Bacillaceae;g__Bacillus;s__Bacillus_cytotoxicus;
Corynebacterium_amycolatum	0	5.56e-05	2.78e-05	0	0	0	2.78e-05	0	0	0	0	0	0	0	0	k__Bacteria;p__Actinobacteria;c__unidentified_Actinobacteria;o__Corynebacteriales;f__Corynebacteriaceae;g__Corynebacterium_1;s__Corynebacterium_amycolatum;
Enterococcus_cecorum	1.85e-05	5.56e-05	3.7e-05	3.7e-05	2.78e-05	2.78e-05	3.7e-05	9.26e-06	0	0	2.78e-05	0	0	0	0	k__Bacteria;p__Firmicutes;c__Bacilli;o__Lactobacillales;f__Enterococcaceae;g__Enterococcus;s__Enterococcus_cecorum;
Collinsella_aerofaciens	1.85e-05	2.78e-05	0	5.56e-05	0	1.85e-05	3.7e-05	0	0	0	0	0	0	0	1.85e-05	k__Bacteria;p__Actinobacteria;c__Coriobacteriia;o__Coriobacteriales;f__Coriobacteriaceae;g__Collinsella;s__Collinsella_aerofaciens;
Staphylococcus_lentus	1.85e-05	2.78e-05	0	0	0	0	5.56e-05	0	0	0	0	0	0	0	0	k__Bacteria;p__Firmicutes;c__Bacilli;o__Bacillales;f__Staphylococcaceae;g__Staphylococcus;s__Staphylococcus_lentus;
Clostridium_sp._Clone-17	0	0	0	0	0	9.26e-06	1.85e-05	5.56e-05	0	1.85e-05	9.26e-06	1.85e-05	9.26e-06	3.7e-05	2.78e-05	k__Bacteria;p__Firmicutes;c__Clostridia;o__Clostridiales;f__Lachnospiraceae;g__unidentified_Lachnospiraceae;s__Clostridium_sp._Clone-17;
Anoxybacillus_toebii	1.85e-05	9.26e-06	0	0	0	9.26e-06	9.26e-06	0	0	4.63e-05	1.85e-05	1.85e-05	4.63e-05	2.78e-05	2.78e-05	k__Bacteria;p__Firmicutes;c__Bacilli;o__Bacillales;f__Bacillaceae;g__Bacillus;s__Anoxybacillus_toebii;
Facklamia_ignava	0	1.85e-05	4.63e-05	0	0	9.26e-06	0	0	0	0	0	0	0	0	0	k__Bacteria;p__Firmicutes;c__Bacilli;o__Lactobacillales;f__Aerococcaceae;g__Facklamia;s__Facklamia_ignava;
Pseudomonas_psychrotolerans	0	1.85e-05	4.63e-05	0	2.78e-05	1.85e-05	1.85e-05	0	9.26e-06	0	0	0	0	0	0	k__Bacteria;p__Proteobacteria;c__Gammaproteobacteria;o__Pseudomonadales;f__Pseudomonadaceae;g__Pseudomonas;s__Pseudomonas_psychrotolerans;
Nitrospira_cf._moscoviensis_SBR1015	0	0	0	9.26e-06	0	4.63e-05	3.7e-05	0	0	0	0	0	0	0	0	k__Bacteria;p__Nitrospirae;c__Nitrospira;o__Nitrospirales;f__Nitrospiraceae;g__unidentified_Nitrospiraceae;s__Nitrospira_cf._moscoviensis_SBR1015;
Lachnospiraceae_bacterium_615	0	0	0	0	0	1.85e-05	1.85e-05	3.7e-05	0	4.63e-05	1.85e-05	0	0	9.26e-06	1.85e-05	k__Bacteria;p__Firmicutes;c__Clostridia;o__Clostridiales;f__Lachnospiraceae;g__Blautia;s__Lachnospiraceae_bacterium_615;
Clostridium_neonatale	0	0	0	9.26e-06	9.26e-06	4.63e-05	1.85e-05	0	0	0	0	0	0	0	0	k__Bacteria;p__Firmicutes;c__Clostridia;o__Clostridiales;f__Clostridiaceae_1;g__Clostridium_sensu_stricto_1;s__Clostridium_neonatale;
Bifidobacterium_commune	0	0	0	4.63e-05	0	0	2.78e-05	0	0	0	0	0	0	0	0	k__Bacteria;p__Actinobacteria;c__unidentified_Actinobacteria;o__Bifidobacteriales;f__Bifidobacteriaceae;g__Bifidobacterium;s__Bifidobacterium_commune;
Phascolarctobacterium_faecium	0	4.63e-05	0	3.7e-05	0	9.26e-06	0	9.26e-06	0	0	0	0	0	0	0	k__Bacteria;p__Firmicutes;c__Negativicutes;o__Selenomonadales;f__Acidaminococcaceae;g__Phascolarctobacterium;s__Phascolarctobacterium_faecium;
Brevibacterium_luteolum	0	0	4.63e-05	0	0	0	3.7e-05	0	0	0	0	0	0	0	0	k__Bacteria;p__Actinobacteria;c__unidentified_Actinobacteria;o__Micrococcales;f__Brevibacteriaceae;g__Brevibacterium;s__Brevibacterium_luteolum;
Atopobium_vaginae	0	1.85e-05	0	4.63e-05	0	1.85e-05	4.63e-05	0	9.26e-06	0	2.78e-05	0	0	0	0	k__Bacteria;p__Actinobacteria;c__Coriobacteriia;o__Coriobacteriales;f__Coriobacteriaceae;g__Atopobium;s__Atopobium_vaginae;
Marinobacter_hydrocarbonoclasticus	0	0	0	4.63e-05	0	2.78e-05	1.85e-05	0	0	0	0	0	0	0	0	k__Bacteria;p__Proteobacteria;c__Gammaproteobacteria;o__Alteromonadales;f__Alteromonadaceae;g__Marinobacter;s__Marinobacter_hydrocarbonoclasticus;
Pseudoxanthomonas_taiwanensis	0	0	0	0	0	0	0	0	0	3.7e-05	2.78e-05	9.26e-06	0	0	1.85e-05	k__Bacteria;p__Proteobacteria;c__Gammaproteobacteria;o__Xanthomonadales;f__Xanthomonadaceae;g__Pseudoxanthomonas;s__Pseudoxanthomonas_taiwanensis;
Lachnospiraceae_bacterium_A2	0	0	0	0	0	9.26e-06	0	9.26e-06	0	0	0	0	3.7e-05	0	0	k__Bacteria;p__Firmicutes;c__Clostridia;o__Clostridiales;f__Lachnospiraceae;g__unidentified_Lachnospiraceae;s__Lachnospiraceae_bacterium_A2;
[Clostridium]_leptum	0	0	0	0	0	0	0	3.7e-05	0	1.85e-05	0	2.78e-05	9.26e-06	0	0	k__Bacteria;p__Firmicutes;c__Clostridia;o__Clostridiales;f__Ruminococcaceae;g__Anaerotruncus;s__[Clostridium]_leptum;
Serratia_symbiotica	0	3.7e-05	0	9.26e-06	0	0	0	0	0	0	0	0	0	0	0	k__Bacteria;p__Proteobacteria;c__Gammaproteobacteria;o__Enterobacteriales;f__Enterobacteriaceae;g__Serratia;s__Serratia_symbiotica;
Bifidobacterium_animalis	0	0	0	2.78e-05	0	9.26e-06	3.7e-05	0	0	0	9.26e-06	0	0	0	0	k__Bacteria;p__Actinobacteria;c__unidentified_Actinobacteria;o__Bifidobacteriales;f__Bifidobacteriaceae;g__Bifidobacterium;s__Bifidobacterium_animalis;
Bacillus_thermolactis	0	0	9.26e-06	0	0	1.85e-05	0	0	0	2.78e-05	9.26e-06	3.7e-05	1.85e-05	9.26e-06	9.26e-06	k__Bacteria;p__Firmicutes;c__Bacilli;o__Bacillales;f__Bacillaceae;g__Bacillus;s__Bacillus_thermolactis;
Trichococcus_collinsii	1.85e-05	1.85e-05	1.85e-05	9.26e-06	0	3.7e-05	9.26e-06	9.26e-06	0	0	0	0	0	0	0	k__Bacteria;p__Firmicutes;c__Bacilli;o__Lactobacillales;f__Carnobacteriaceae;g__Trichococcus;s__Trichococcus_collinsii;
Myxococcales_bacterium_Gsoil_473	0	0	0	0	0	3.7e-05	0	0	0	0	0	0	0	0	0	k__Bacteria;p__Proteobacteria;c__Deltaproteobacteria;o__Myxococcales;f__mle1-27;g__unidentified_mle1-27;s__Myxococcales_bacterium_Gsoil_473;
Dietzia_maris	0	3.7e-05	0	9.26e-06	0	0	0	0	0	0	0	0	0	0	0	k__Bacteria;p__Actinobacteria;c__unidentified_Actinobacteria;o__Corynebacteriales;f__Dietziaceae;g__Dietzia;s__Dietzia_maris;
Ruminococcus_bicirculans	0	0	0	3.7e-05	0	1.85e-05	1.85e-05	0	0	1.85e-05	0	9.26e-06	0	9.26e-06	0	k__Bacteria;p__Firmicutes;c__Clostridia;o__Clostridiales;f__Ruminococcaceae;g__Ruminococcus_1;s__Ruminococcus_bicirculans;
Deinococcus_geothermalis	0	0	0	3.7e-05	0	9.26e-06	2.78e-05	0	0	0	0	0	0	0	0	k__Bacteria;p__Deinococcus-Thermus;c__Deinococci;o__Deinococcales;f__Deinococcaceae;g__Deinococcus;s__Deinococcus_geothermalis;
Garciella_sp._YIM_G1-1	0	0	0	0	0	0	3.7e-05	0	0	0	0	0	0	0	0	k__Bacteria;p__Firmicutes;c__Clostridia;o__Clostridiales;f__Eubacteriaceae;g__Garciella;s__Garciella_sp._YIM_G1-1;
Erysipelatoclostridium_ramosum	0	0	0	2.78e-05	0	3.7e-05	0	0	0	9.26e-06	0	1.85e-05	0	9.26e-06	9.26e-06	k__Bacteria;p__Firmicutes;c__Erysipelotrichia;o__Erysipelotrichales;f__Erysipelotrichaceae;g__Erysipelatoclostridium;s__Erysipelatoclostridium_ramosum;
Rhodospirillales_bacterium_WX36	0	3.7e-05	0	9.26e-06	0	2.78e-05	0	0	0	0	0	0	0	0	9.26e-06	k__Bacteria;p__Proteobacteria;c__Alphaproteobacteria;o__Rhodospirillales;f__Rhodospirillaceae;g__unidentified_Rhodospirillaceae;s__Rhodospirillales_bacterium_WX36;
Geobacillus_stearothermophilus	0	9.26e-06	2.78e-05	0	0	3.7e-05	9.26e-06	0	0	0	0	0	0	0	0	k__Bacteria;p__Firmicutes;c__Bacilli;o__Bacillales;f__Bacillaceae;g__Geobacillus;s__Geobacillus_stearothermophilus;
Bacteroides_coprocola	0	0	0	2.78e-05	0	0	0	0	0	0	0	0	0	0	9.26e-06	k__Bacteria;p__Bacteroidetes;c__Bacteroidia;o__Bacteroidales;f__Bacteroidaceae;g__Bacteroides;s__Bacteroides_coprocola;
Ruminococcus_sp._UNK.MGS-30	0	0	0	2.78e-05	1.85e-05	0	1.85e-05	0	0	0	0	0	9.26e-06	0	0	k__Bacteria;p__Firmicutes;c__Clostridia;o__Clostridiales;f__Ruminococcaceae;g__Ruminococcus_1;s__Ruminococcus_sp._UNK.MGS-30;
Exiguobacterium_sp._AT1b	0	0	0	2.78e-05	9.26e-06	0	0	0	0	0	0	0	0	0	0	k__Bacteria;p__Firmicutes;c__Bacilli;o__Bacillales;f__Family_XII;g__Exiguobacterium;s__Exiguobacterium_sp._AT1b;
Ruminococcus_flavefaciens	0	0	0	0	0	1.85e-05	1.85e-05	0	0	0	0	0	2.78e-05	0	0	k__Bacteria;p__Firmicutes;c__Clostridia;o__Clostridiales;f__Ruminococcaceae;g__Ruminococcus_1;s__Ruminococcus_flavefaciens;
Desulfonosporus_sp._AAN04	0	0	0	0	0	0	2.78e-05	0	0	0	0	0	0	0	0	k__Bacteria;p__Firmicutes;c__Clostridia;o__Clostridiales;f__Peptococcaceae;g__unidentified_Peptococcaceae;s__Desulfonosporus_sp._AAN04;
Bacteroides_pyogenes	0	0	0	2.78e-05	0	9.26e-06	2.78e-05	0	0	0	0	0	0	0	0	k__Bacteria;p__Bacteroidetes;c__Bacteroidia;o__Bacteroidales;f__Bacteroidaceae;g__Bacteroides;s__Bacteroides_pyogenes;
Rahnella_aquatilis	0	2.78e-05	0	9.26e-06	0	1.85e-05	0	0	0	0	0	0	0	0	0	k__Bacteria;p__Proteobacteria;c__Gammaproteobacteria;o__Enterobacteriales;f__Enterobacteriaceae;g__Serratia;s__Rahnella_aquatilis;
Pseudoxanthomonas_mexicana	0	0	0	0	0	0	9.26e-06	0	1.85e-05	0	0	0	0	0	2.78e-05	k__Bacteria;p__Proteobacteria;c__Gammaproteobacteria;o__Xanthomonadales;f__Xanthomonadaceae;g__Pseudoxanthomonas;s__Pseudoxanthomonas_mexicana;
Rummeliibacillus_pycnus	0	0	0	2.78e-05	0	0	1.85e-05	0	9.26e-06	0	0	0	0	0	0	k__Bacteria;p__Firmicutes;c__Bacilli;o__Bacillales;f__Planococcaceae;g__Rummeliibacillus;s__Rummeliibacillus_pycnus;
Alcanivorax_sp._NBRC_101098	0	0	0	0	0	0	2.78e-05	0	0	0	0	0	0	0	0	k__Bacteria;p__Proteobacteria;c__Gammaproteobacteria;o__Oceanospirillales;f__Alcanivoracaceae;g__Alcanivorax;s__Alcanivorax_sp._NBRC_101098;
Pseudogulbenkiania_sp._NH8B	0	1.85e-05	0	0	0	1.85e-05	2.78e-05	0	0	0	0	0	0	0	0	k__Bacteria;p__Proteobacteria;c__Betaproteobacteria;o__Neisseriales;f__Neisseriaceae;g__Pseudogulbenkiania;s__Pseudogulbenkiania_sp._NH8B;
Lactobacillus_aviarius	9.26e-06	2.78e-05	1.85e-05	9.26e-06	0	0	0	0	0	0	0	0	0	0	0	k__Bacteria;p__Firmicutes;c__Bacilli;o__Lactobacillales;f__Lactobacillaceae;g__Lactobacillus;s__Lactobacillus_aviarius;
Ammoniibacillus_agariperforans	0	9.26e-06	0	0	0	0	2.78e-05	0	0	2.78e-05	2.78e-05	9.26e-06	2.78e-05	1.85e-05	9.26e-06	k__Bacteria;p__Firmicutes;c__Bacilli;o__Bacillales;f__Paenibacillaceae;g__Ammoniibacillus;s__Ammoniibacillus_agariperforans;
Exiguobacterium_sp._MH3	9.26e-06	0	0	0	0	0	2.78e-05	0	0	0	0	0	0	0	0	k__Bacteria;p__Firmicutes;c__Bacilli;o__Bacillales;f__Family_XII;g__Exiguobacterium;s__Exiguobacterium_sp._MH3;
Methylobacterium_isbiliense	0	0	0	0	0	1.85e-05	0	0	0	0	0	0	0	0	0	k__Bacteria;p__Proteobacteria;c__Alphaproteobacteria;o__Rhizobiales;f__Methylobacteriaceae;g__Methylobacterium;s__Methylobacterium_isbiliense;
Thermus_scotoductus	0	9.26e-06	0	9.26e-06	1.85e-05	0	0	0	0	9.26e-06	0	0	0	0	0	k__Bacteria;p__Deinococcus-Thermus;c__Deinococci;o__Thermales;f__Thermaceae;g__Thermus;s__Thermus_scotoductus;
Desulfovibrio_sp._ABHU2SB	0	0	0	0	0	0	0	0	0	9.26e-06	9.26e-06	0	0	0	1.85e-05	k__Bacteria;p__Proteobacteria;c__Deltaproteobacteria;o__Desulfovibrionales;f__Desulfovibrionaceae;g__Desulfovibrio;s__Desulfovibrio_sp._ABHU2SB;
Rheinheimera_aquimaris	0	1.85e-05	0	0	0	0	0	0	0	0	0	0	0	0	0	k__Bacteria;p__Proteobacteria;c__Gammaproteobacteria;o__Chromatiales;f__Chromatiaceae;g__Rheinheimera;s__Rheinheimera_aquimaris;
Bryobacter_aggregatus	0	1.85e-05	0	0	0	0	0	0	0	0	0	0	0	0	0	k__Bacteria;p__Acidobacteria;c__Solibacteres;o__Solibacterales;f__Solibacteraceae_(Subgroup_3);g__Bryobacter;s__Bryobacter_aggregatus;
Acidobacteria_bacterium_CB_286306	0	0	0	1.85e-05	9.26e-06	0	0	0	0	0	0	0	0	0	0	k__Bacteria;p__Acidobacteria;c__Subgroup_6;o__unidentified_Subgroup_6;f__unidentified_Subgroup_6;g__unidentified_Subgroup_6;s__Acidobacteria_bacterium_CB_286306;
Clostridium_sp._Culture-27	0	0	0	0	0	0	0	0	0	1.85e-05	0	0	0	1.85e-05	0	k__Bacteria;p__Firmicutes;c__Clostridia;o__Clostridiales;f__Lachnospiraceae;g__unidentified_Lachnospiraceae;s__Clostridium_sp._Culture-27;
delta_proteobacterium_WX152	0	0	0	0	0	0	1.85e-05	0	0	0	0	0	0	0	0	k__Bacteria;p__Proteobacteria;c__Deltaproteobacteria;o__Desulfurellales;f__Desulfurellaceae;g__H16;s__delta_proteobacterium_WX152;
Blautia_coccoides	0	0	0	0	0	0	0	0	0	1.85e-05	0	0	0	1.85e-05	0	k__Bacteria;p__Firmicutes;c__Clostridia;o__Clostridiales;f__Lachnospiraceae;g__Blautia;s__Blautia_coccoides;
Corynebacterium_stationis	0	0	0	0	0	0	1.85e-05	0	0	0	0	0	0	0	0	k__Bacteria;p__Actinobacteria;c__unidentified_Actinobacteria;o__Corynebacteriales;f__Corynebacteriaceae;g__Corynebacterium_1;s__Corynebacterium_stationis;
Peptoniphilus_sp._BV3AC2	0	0	1.85e-05	0	0	0	0	0	0	0	0	0	0	0	0	k__Bacteria;p__Firmicutes;c__Clostridia;o__Clostridiales;f__Family_XI;g__Peptoniphilus;s__Peptoniphilus_sp._BV3AC2;
Haliscomenobacter_sp._JS224	0	0	0	1.85e-05	0	0	0	0	0	0	0	0	0	0	0	k__Bacteria;p__Bacteroidetes;c__Sphingobacteriia;o__Sphingobacteriales;f__Saprospiraceae;g__unidentified_Saprospiraceae;s__Haliscomenobacter_sp._JS224;
bacterium_str._51885	0	0	0	0	0	0	0	9.26e-06	0	0	0	0	0	0	0	k__Bacteria;p__Proteobacteria;c__Betaproteobacteria;o__Rhodocyclales;f__Rhodocyclaceae;g__unidentified_Rhodocyclaceae;s__bacterium_str._51885;
Acinetobacter_ursingii	9.26e-06	0	0	0	0	9.26e-06	0	0	0	0	0	0	0	0	0	k__Bacteria;p__Proteobacteria;c__Gammaproteobacteria;o__Pseudomonadales;f__Moraxellaceae;g__Acinetobacter;s__Acinetobacter_ursingii;
bacterium_enrichment_culture_clone_SRAO_28	0	0	0	0	0	0	9.26e-06	0	0	0	0	0	0	0	0	k__Bacteria;p__Proteobacteria;c__Alphaproteobacteria;o__unidentified_Alphaproteobacteria;f__unidentified_Alphaproteobacteria;g__unidentified_Alphaproteobacteria;s__bacterium_enrichment_culture_clone_SRAO_28;
Lactobacillus_harbinensis	0	0	0	0	0	9.26e-06	0	0	0	0	0	9.26e-06	0	0	0	k__Bacteria;p__Firmicutes;c__Bacilli;o__Lactobacillales;f__Lactobacillaceae;g__Lactobacillus;s__Lactobacillus_harbinensis;
Fervidobacterium_sp._CBS-4	0	0	0	9.26e-06	0	0	0	0	0	0	0	0	0	0	0	k__Bacteria;p__Thermotogae;c__unidentified_Thermotogae;o__Thermotogales;f__Fervidobacteriaceae;g__Fervidobacterium;s__Fervidobacterium_sp._CBS-4;
Corynebacterium_imitans	0	0	9.26e-06	9.26e-06	0	0	0	0	0	0	0	0	0	0	0	k__Bacteria;p__Actinobacteria;c__unidentified_Actinobacteria;o__Corynebacteriales;f__Corynebacteriaceae;g__Corynebacterium_1;s__Corynebacterium_imitans;
Lachnospiraceae_bacterium_AC2031	0	0	0	0	0	0	0	0	0	9.26e-06	0	0	9.26e-06	0	0	k__Bacteria;p__Firmicutes;c__Clostridia;o__Clostridiales;f__Lachnospiraceae;g__[Eubacterium]_ruminantium_group;s__Lachnospiraceae_bacterium_AC2031;
Actinomyces_hyovaginalis	0	0	0	0	0	0	0	0	0	9.26e-06	9.26e-06	0	0	0	0	k__Bacteria;p__Actinobacteria;c__unidentified_Actinobacteria;o__Actinomycetales;f__Actinomycetaceae;g__Actinomyces;s__Actinomyces_hyovaginalis;
Paenibacillus_alginolyticus	0	9.26e-06	0	0	0	0	0	0	0	0	0	0	0	0	0	k__Bacteria;p__Firmicutes;c__Bacilli;o__Bacillales;f__Paenibacillaceae;g__Paenibacillus;s__Paenibacillus_alginolyticus;
Verminephrobacter_eiseniae	0	0	0	0	0	0	0	0	0	0	9.26e-06	0	0	0	0	k__Bacteria;p__Proteobacteria;c__Betaproteobacteria;o__Burkholderiales;f__Comamonadaceae;g__Verminephrobacter;s__Verminephrobacter_eiseniae;
Ruminobacter_amylophilus	0	0	0	9.26e-06	0	9.26e-06	0	0	0	0	0	0	0	0	0	k__Bacteria;p__Proteobacteria;c__Gammaproteobacteria;o__Aeromonadales;f__Succinivibrionaceae;g__Ruminobacter;s__Ruminobacter_amylophilus;
Sphingobacterium_spiritivorum	0	0	0	0	0	9.26e-06	0	0	0	0	0	0	0	0	0	k__Bacteria;p__Bacteroidetes;c__Sphingobacteriia;o__Sphingobacteriales;f__Sphingobacteriaceae;g__Sphingobacterium;s__Sphingobacterium_spiritivorum;
Others	0.129518	0.196467	0.337632	0.151017	0.438366	0.684616	0.489056	0.376176	0.202763	0.230455	0.239242	0.0316828	0.0505518	0.0209707	0.0341364	Others
